# Supplementary material for: The Pheno- and Genotypic Characterization of Porcine Escherichia coli Isolates
Source: Microorganisms. 2021 Aug 6;9(8):1676. doi: 10.3390/microorganisms9081676 (PMC8400056; doi:10.3390/microorganisms9081676)
Supplement: Supplementary file 1 [file microorganisms-09-01676-s001.zip]

Archive with 7 entries (7 files):
- Supplementary Material_final/CH Spanningtree.pdf
- Supplementary Material_final/Figure S1_Splitstree.pdf
- Supplementary Material_final/Table S3_overview_ plasmid presence_virulence genes.xlsx
- Supplementary Material_final/Table S4_plasmid probability prediction_AMR genes.xlsx
- Supplementary Material_final/Table S5_plasmid probability prediction_virulence genes.xlsx
- Supplementary Material_final/Table S6_overview_ plasmid presence_AMR genes.xlsx
- Supplementary Material_final/Table_S1_and_S2_biocide_susceptibility.pdf
