# Supplementary material for: The Pheno- and Genotypic Characterization of Porcine Escherichia coli Isolates
Source: Microorganisms. 2021 Aug 6;9(8):1676. doi: 10.3390/microorganisms9081676 (PMC8400056; doi:10.3390/microorganisms9081676)
Supplement: Supplementary file 1 [file microorganisms-09-01676-s001.zip › Supplementary Material_final/Table S3_overview_ plasmid presence_virulence genes.xlsx]

## Sheet: sorted by CC
E. coli Isolate	Serotype	Phylo- group	CH clonotyping	ST Warwick	Clonal complex	Patho- type	CGE-predicted Virulence Genes
							k88	air	astA	capU	cba	cea	chuA	cia	cib	cif	cma	cnf1	cvaC	eae	efa1	ehxA	ESP	etsC	eilA	fanA	fasA	fedA	fedF	fyuA	gad	hlyE	hlyF	hra	iha	ibeA	ireA	iroN	irp2	iss	iucC	iutA	katP	kpsE	kpsMII	kpsMII_K5	lpfA	ltcA	mcbA
4245	O-:H26	A	11-23	1112	-	ETEC	K88ab					cea			cib																gad
37_21	O-:H16	A	11-27	12008	-	STEC			astA																						gad				iha					iss							lpfA
46_30	O142:H27	A	11-23	12009	-	STEC
4347_1	O64:H-	B1	579-0	6404	-	ETEC					cba	cea					cma										fasA				gad									iss							lpfA
51_15	O-:H49	B1	19-32	1079	-	n.k.																									gad																lpfA
70_45	n.t.	B1	579-0	6404	-	ETEC					cba	cea		cia			cma										fasA				gad									iss							lpfA
18_2	O108:H4	D	28-65	42	-	ETEC		air	astA				chuA															fedA	fedF					hra	iha					iss							lpfA	ltcA
566_1	O138:H14	D	28-41	760	-	STEC							chuA															fedA	fedF		gad			hra	iha					iss
23_7	O-:H4	G	45-97	117	-	UPEC/ SEPEC						cea	chuA																	fyuA	gad	hlyE	hlyF				ireA	iroN	irp2	iss	iucC	iutA	katP				lpfA
3651	O-:H32	A	11-23	10	ST 10 cplx	ETEC									cib													fedA	fedF		gad									iss
35_19	O-:H9	A	11-54	10	ST 10 cplx	ETEC								cia	cib											fanA					gad									iss
3835_3	O2:H2	A	11-54	10	ST 10 cplx	n.k.						cea							cvaC												gad			hra	iha					iss			katP
3835_4	O2:H2	A	11-54	10	ST 10 cplx	n.k.						cea							cvaC												gad			hra	iha					iss			katP
73_48	O-:H6	A	11-45	10	ST 10 cplx	ETEC			astA																						gad
103_78	O-:H12	C	11-24	10	ST 10 cplx	UPEC								cia																	gad			hra	iha			iroN
19_3	O-:H10	C	11-54	744	ST 10 cplx	UPEC					cba			cia			cma		cvaC					etsC							gad		hlyF					iroN		iss	iucC	iutA
69_44	O-:H21	A	41-38	101	ST 101 cplx	UPEC								cia					cvaC					etsC							gad		hlyF					iroN		iss	iucC	iutA					lpfA
3835_2	O26:H11	B1	4-440	88	ST 23 cplx	EPEC			astA							cif				eae	efa1	ehxA	espABFJP							fyuA	gad				iha				irp2	iss			katP				lpfA
2945_3	O8:H17	C	4-54	23	ST 23 cplx	ETEC			astA					cia												fanA				fyuA	gad								irp2	iss							lpfA		mcbA
82_57	O121:H10	B1	6-289	641	ST 86 cplx	STEC			astA																			fedA	fedF		gad																lpfA
66_41	O88:H21	B1	41-54	101	ST 101 cplx	n.k.																									gad			hra						iss							lpfA
94_69	O82:H8	B1	41_86	6365	ST 101 cplx	UPEC						cea						cnf1	cvaC					etsC							gad		hlyF	hra				iroN		iss	iucC	iutA					lpfA
24_8	025:H4	B2	40-22	131	ST 131 cplx	UPEC							chuA	cia					cvaC					etsC						fyuA	gad		hlyF	hra		ibeA		iroN	irp2	iss	iucC	iutA		kpsE	kpsMII
99_74	O25:H4	B2	40-22	131	ST 131 cplx	UPEC						cea	chuA	cia				cnf1	cvaC					etsC						fyuA	gad		hlyF	hra		ibeA		iroN	irp2	iss	iucC	iutA		kpsE		kpsMII_K5
3730	O-:H21	B1	23-31	56	ST 155 cplx	EPEC											cma		cvaC												gad		hlyF					iroN		iss							lpfA
1450	O-:H10	A	27-0	clustered 100	ST 165 cplx	ETEC	K88ab		astA	capU	cba			cia			cma														gad				iha													ltcA
101_76	O-:H10	A	27-0	clustered 100	ST 165 cplx	ETEC/ EPEC	K88ab		astA		capU																				gad				iha
40541_2	n.t.*	A	4-27	100	ST 165 cplx	ETEC	K88ab		astA	capU					cib																gad				iha													ltcA
448_1	O-:H10	A	27-0	clustered 100	ST 165 cplx	ETEC	K88ab		astA	capU	cba			cia			cma														gad				iha													ltcA
67_42	O-:H10	A	27-0	clustered 100	ST 165 cplx	ETEC	K88ab		astA	capU	cba			cia			cma														gad				iha													ltcA
68_43	O-:H10	A	27-0	clustered 100	ST 165 cplx	ETEC	K88ab		astA	capU	cba			cia			cma														gad				iha													ltcA
76_51	O-:H10	A	27-0	100	ST 165 cplx	ETEC	K88ab		astA	capU	cba						cma														gad				iha
28_12	O-:H34	F	88-58	354	ST 354 cplx	UPEC/ ETEC		air	astA				chuA												eilA						gad			hra		ibeA					iucC	iutA		kpsE		kpsMII_K5	lpfA
29_13	O-:H34	F	88-54	354	ST 354 cplx	UPEC		air	astA				chuA												eilA						gad					ibeA					iucC	iutA		kpsE		kpsMII_K5	lpfA
98_73	O-:H10	A	7-54	12010	ST 398 cplx	ETEC/ EPEC			astA																					fyuA									irp2
	potential plasmid localization as predicted by mlplasmid
	potential plasmid localization as predicted by BLAST
	*: contig too small for plasmid prediction
[truncated: 24 more columns]

## Sheet: sorted by Pathotype
E. coli Isolate	Serotype	Phylo- group	CH clonotyping	ST Warwick	Clonal complex	Patho- type	CGE-predicted Virulence Genes
							k88	air	astA	capU	cba	cea	chuA	cia	cib	cif	cma	cnf1	cvaC	eae	efa1	ehxA	ESP	etsC	eilA	fanA	fasA	fedA	fedF	fyuA	gad	hlyE	hlyF	hra	iha	ibeA	ireA	iroN	irp2	iss	iucC	iutA	katP	kpsE	kpsMII	kpsMII_K5	lpfA	ltcA	mcbA
3730	O-:H21	B1	23-31	56	ST 155 cplx	EPEC											cma		cvaC												gad		hlyF					iroN		iss							lpfA
3835_2	O26:H11	B1	4-440	88	ST 23 cplx	EPEC			astA							cif				eae	efa1	ehxA	espABFJP							fyuA	gad				iha				irp2	iss			katP				lpfA
1450	O-:H10	A	27-0	clustered 100	ST 165 cplx	ETEC	K88ab		astA	capU	cba			cia			cma														gad				iha													ltcA
3651	O-:H32	A	11-23	10	ST 10 cplx	ETEC									cib													fedA	fedF		gad									iss
4245	O-:H26	A	11-23	1112	-	ETEC	K88ab					cea			cib																gad
35_19	O-:H9	A	11-54	10	ST 10 cplx	ETEC								cia	cib											fanA					gad									iss
40541_2	n.t.*	A	4-27	100	ST 165 cplx	ETEC	K88ab		astA	capU					cib																gad				iha													ltcA
448_1	O-:H10	A	27-0	clustered 100	ST 165 cplx	ETEC	K88ab		astA	capU	cba			cia			cma														gad				iha													ltcA
67_42	O-:H10	A	27-0	clustered 100	ST 165 cplx	ETEC	K88ab		astA	capU	cba			cia			cma														gad				iha													ltcA
68_43	O-:H10	A	27-0	clustered 100	ST 165 cplx	ETEC	K88ab		astA	capU	cba			cia			cma														gad				iha													ltcA
73_48	O-:H6	A	11-45	10	ST 10 cplx	ETEC			astA																						gad
76_51	O-:H10	A	27-0	100	ST 165 cplx	ETEC	K88ab		astA	capU	cba						cma														gad				iha
4347_1	O64:H-	B1	579-0	6404	-	ETEC					cba	cea					cma										fasA				gad									iss							lpfA
70_45	n.t.	B1	579-0	6404	-	ETEC					cba	cea		cia			cma										fasA				gad									iss							lpfA
2945_3	O8:H17	C	4-54	23	ST 23 cplx	ETEC			astA					cia												fanA				fyuA	gad								irp2	iss							lpfA		mcbA
18_2	O108:H4	D	28-65	42	-	ETEC		air	astA				chuA															fedA	fedF					hra	iha					iss							lpfA	ltcA
98_73	O-:H10	A	7-54	12010	ST 398 cplx	ETEC/ EPEC			astA																					fyuA									irp2
101_76	O-:H10	A	27-0	clustered 100	ST 165 cplx	ETEC/ EPEC	K88ab		astA		capU																				gad				iha
3835_3	O2:H2	A	11-54	10	ST 10 cplx	n.k.						cea							cvaC												gad			hra	iha					iss			katP
3835_4	O2:H2	A	11-54	10	ST 10 cplx	n.k.						cea							cvaC												gad			hra	iha					iss			katP
51_15	O-:H49	B1	19-32	1079	-	n.k.																									gad																lpfA
66_41	O88:H21	B1	41-54	101	ST 101 cplx	n.k.																									gad			hra						iss							lpfA
37_21	O-:H16	A	11-27	12008	-	STEC			astA																						gad				iha					iss							lpfA
46_30	O142:H27	A	11-23	12009	-	STEC
82_57	O121:H10	B1	6-289	641	ST 86 cplx	STEC			astA																			fedA	fedF		gad																lpfA
566_1	O138:H14	D	28-41	760	-	STEC							chuA															fedA	fedF		gad			hra	iha					iss
69_44	O-:H21	A	41-38	101	ST 101 cplx	UPEC								cia					cvaC					etsC							gad		hlyF					iroN		iss	iucC	iutA					lpfA
94_69	O82:H8	B1	41_86	6365	ST 101 cplx	UPEC						cea						cnf1	cvaC					etsC							gad		hlyF	hra				iroN		iss	iucC	iutA					lpfA
24_8	025:H4	B2	40-22	131	ST 131 cplx	UPEC							chuA	cia					cvaC					etsC						fyuA	gad		hlyF	hra		ibeA		iroN	irp2	iss	iucC	iutA		kpsE	kpsMII
99_74	O25:H4	B2	40-22	131	ST 131 cplx	UPEC						cea	chuA	cia				cnf1	cvaC					etsC						fyuA	gad		hlyF	hra		ibeA		iroN	irp2	iss	iucC	iutA		kpsE		kpsMII_K5
103_78	O-:H12	C	11-24	10	ST 10 cplx	UPEC								cia																	gad			hra	iha			iroN
19_3	O-:H10	C	11-54	744	ST 10 cplx	UPEC					cba			cia			cma		cvaC					etsC							gad		hlyF					iroN		iss	iucC	iutA
29_13	O-:H34	F	88-54	354	ST 354 cplx	UPEC		air	astA				chuA												eilA						gad					ibeA					iucC	iutA		kpsE		kpsMII_K5	lpfA
28_12	O-:H34	F	88-58	354	ST 354 cplx	UPEC/ ETEC		air	astA				chuA												eilA						gad			hra		ibeA					iucC	iutA		kpsE		kpsMII_K5	lpfA
23_7	O-:H4	G	45-97	117	-	UPEC/ SEPEC						cea	chuA																	fyuA	gad	hlyE	hlyF				ireA	iroN	irp2	iss	iucC	iutA	katP				lpfA
	potential plasmid localization as predicted by mlplasmid
	potential plasmid localization as predicted by BLAST
	*: contig too small for plasmid prediction
[truncated: 24 more columns]

## Sheet: sorted by Phylogroup
E. coli Isolate	Serotype	Phylo- group	CH clonotyping	ST Warwick	Clonal complex	Patho- type	CGE-predicted Virulence Genes
							k88	air	astA	capU	cba	cea	chuA	cia	cib	cif	cma	cnf1	cvaC	eae	efa1	ehxA	ESP	etsC	eilA	fanA	fasA	fedA	fedF	fyuA	gad	hlyE	hlyF	hra	iha	ibeA	ireA	iroN	irp2	iss	iucC	iutA	katP	kpsE	kpsMII	kpsMII_K5	lpfA	ltcA	mcbA
1450	O-:H10	A	27-0	clustered 100	ST 165 cplx	ETEC	K88ab		astA	capU	cba			cia			cma														gad				iha													ltcA
3651	O-:H32	A	11-23	10	ST 10 cplx	ETEC									cib													fedA	fedF		gad									iss
4245	O-:H26	A	11-23	1112	-	ETEC	K88ab					cea			cib																gad
101_76	O-:H10	A	27-0	clustered 100	ST 165 cplx	ETEC/ EPEC	K88ab		astA		capU																				gad				iha
35_19	O-:H9	A	11-54	10	ST 10 cplx	ETEC								cia	cib											fanA					gad									iss
37_21	O-:H16	A	11-27	12008	-	STEC			astA																						gad				iha					iss							lpfA
3835_3	O2:H2	A	11-54	10	ST 10 cplx	n.k.						cea							cvaC												gad			hra	iha					iss			katP
3835_4	O2:H2	A	11-54	10	ST 10 cplx	n.k.						cea							cvaC												gad			hra	iha					iss			katP
40541_2	n.t.*	A	4-27	100	ST 165 cplx	ETEC	K88ab		astA	capU					cib																gad				iha													ltcA
448_1	O-:H10	A	27-0	clustered 100	ST 165 cplx	ETEC	K88ab		astA	capU	cba			cia			cma														gad				iha													ltcA
46_30	O142:H27	A	11-23	12009	-	STEC
67_42	O-:H10	A	27-0	clustered 100	ST 165 cplx	ETEC	K88ab		astA	capU	cba			cia			cma														gad				iha													ltcA
68_43	O-:H10	A	27-0	clustered 100	ST 165 cplx	ETEC	K88ab		astA	capU	cba			cia			cma														gad				iha													ltcA
69_44	O-:H21	A	41-38	101	ST 101 cplx	UPEC								cia					cvaC					etsC							gad		hlyF					iroN		iss	iucC	iutA					lpfA
73_48	O-:H6	A	11-45	10	ST 10 cplx	ETEC			astA																						gad
76_51	O-:H10	A	27-0	100	ST 165 cplx	ETEC	K88ab		astA	capU	cba						cma														gad				iha
98_73	O-:H10	A	7-54	12010	ST 398 cplx	ETEC/ EPEC			astA																					fyuA									irp2
3730	O-:H21	B1	23-31	56	ST 155 cplx	EPEC											cma		cvaC												gad		hlyF					iroN		iss							lpfA
3835_2	O26:H11	B1	4-440	88	ST 23 cplx	EPEC			astA							cif				eae	efa1	ehxA	espABFJP							fyuA	gad				iha				irp2	iss			katP				lpfA
4347_1	O64:H-	B1	579-0	6404	-	ETEC					cba	cea					cma										fasA				gad									iss							lpfA
51_15	O-:H49	B1	19-32	1079	-	n.k.																									gad																lpfA
66_41	O88:H21	B1	41-54	101	ST 101 cplx	n.k.																									gad			hra						iss							lpfA
70_45	n.t.	B1	579-0	6404	-	ETEC					cba	cea		cia			cma										fasA				gad									iss							lpfA
82_57	O121:H10	B1	6-289	641	ST 86 cplx	STEC			astA																			fedA	fedF		gad																lpfA
94_69	O82:H8	B1	41_86	6365	ST 101 cplx	UPEC						cea						cnf1	cvaC					etsC							gad		hlyF	hra				iroN		iss	iucC	iutA					lpfA
24_8	025:H4	B2	40-22	131	ST 131 cplx	UPEC							chuA	cia					cvaC					etsC						fyuA	gad		hlyF	hra		ibeA		iroN	irp2	iss	iucC	iutA		kpsE	kpsMII
99_74	O25:H4	B2	40-22	131	ST 131 cplx	UPEC						cea	chuA	cia				cnf1	cvaC					etsC						fyuA	gad		hlyF	hra		ibeA		iroN	irp2	iss	iucC	iutA		kpsE		kpsMII_K5
103_78	O-:H12	C	11-24	10	ST 10 cplx	UPEC								cia																	gad			hra	iha			iroN
19_3	O-:H10	C	11-54	744	ST 10 cplx	UPEC					cba			cia			cma		cvaC					etsC							gad		hlyF					iroN		iss	iucC	iutA
2945_3	O8:H17	C	4-54	23	ST 23 cplx	ETEC			astA					cia												fanA				fyuA	gad								irp2	iss							lpfA		mcbA
18_2	O108:H4	D	28-65	42	-	ETEC		air	astA				chuA															fedA	fedF					hra	iha					iss							lpfA	ltcA
566_1	O138:H14	D	28-41	760	-	STEC							chuA															fedA	fedF		gad			hra	iha					iss
28_12	O-:H34	F	88-58	354	ST 354 cplx	UPEC/ ETEC		air	astA				chuA												eilA						gad			hra		ibeA					iucC	iutA		kpsE		kpsMII_K5	lpfA
29_13	O-:H34	F	88-54	354	ST 354 cplx	UPEC		air	astA				chuA												eilA						gad					ibeA					iucC	iutA		kpsE		kpsMII_K5	lpfA
23_7	O-:H4	G	45-97	117	-	UPEC/ SEPEC						cea	chuA																	fyuA	gad	hlyE	hlyF				ireA	iroN	irp2	iss	iucC	iutA	katP				lpfA
	potential plasmid localization as predicted by mlplasmid
	potential plasmid localization as predicted by BLAST
	*: contig too small for plasmid prediction
[truncated: 24 more columns]

## Sheet: sorted by ST
E. coli Isolate	Serotype	Phylo- group	CH clonotyping	ST Warwick	Clonal complex	Patho- type	CGE-predicted Virulence Genes
							k88	air	astA	capU	cba	cea	chuA	cia	cib	cif	cma	cnf1	cvaC	eae	efa1	ehxA	ESP	etsC	eilA	fanA	fasA	fedA	fedF	fyuA	gad	hlyE	hlyF	hra	iha	ibeA	ireA	iroN	irp2	iss	iucC	iutA	katP	kpsE	kpsMII	kpsMII_K5	lpfA	ltcA	mcbA
3651	O-:H32	A	11-23	10	ST 10 cplx	ETEC									cib													fedA	fedF		gad									iss
35_19	O-:H9	A	11-54	10	ST 10 cplx	ETEC								cia	cib											fanA					gad									iss
3835_3	O2:H2	A	11-54	10	ST 10 cplx	n.k.						cea							cvaC												gad			hra	iha					iss			katP
3835_4	O2:H2	A	11-54	10	ST 10 cplx	n.k.						cea							cvaC												gad			hra	iha					iss			katP
73_48	O-:H6	A	11-45	10	ST 10 cplx	ETEC			astA																						gad
103_78	O-:H12	C	11-24	10	ST 10 cplx	UPEC								cia																	gad			hra	iha			iroN
2945_3	O8:H17	C	4-54	23	ST 23 cplx	ETEC			astA					cia												fanA				fyuA	gad								irp2	iss							lpfA		mcbA
18_2	O108:H4	D	28-65	42	-	ETEC		air	astA				chuA															fedA	fedF					hra	iha					iss							lpfA	ltcA
3730	O-:H21	B1	23-31	56	ST 155 cplx	EPEC											cma		cvaC												gad		hlyF					iroN		iss							lpfA
3835_2	O26:H11	B1	4-440	88	ST 23 cplx	EPEC			astA							cif				eae	efa1	ehxA	espABFJP							fyuA	gad				iha				irp2	iss			katP				lpfA
40541_2	n.t.*	A	4-27	100	ST 165 cplx	ETEC	K88ab		astA	capU					cib																gad				iha													ltcA
76_51	O-:H10	A	27-0	100	ST 165 cplx	ETEC	K88ab		astA	capU	cba						cma														gad				iha
69_44	O-:H21	A	41-38	101	ST 101 cplx	UPEC								cia					cvaC					etsC							gad		hlyF					iroN		iss	iucC	iutA					lpfA
66_41	O88:H21	B1	41-54	101	ST 101 cplx	n.k.																									gad			hra						iss							lpfA
23_7	O-:H4	G	45-97	117	-	UPEC/ SEPEC						cea	chuA																	fyuA	gad	hlyE	hlyF				ireA	iroN	irp2	iss	iucC	iutA	katP				lpfA
24_8	025:H4	B2	40-22	131	ST 131 cplx	UPEC							chuA	cia					cvaC					etsC						fyuA	gad		hlyF	hra		ibeA		iroN	irp2	iss	iucC	iutA		kpsE	kpsMII
99_74	O25:H4	B2	40-22	131	ST 131 cplx	UPEC						cea	chuA	cia				cnf1	cvaC					etsC						fyuA	gad		hlyF	hra		ibeA		iroN	irp2	iss	iucC	iutA		kpsE		kpsMII_K5
28_12	O-:H34	F	88-58	354	ST 354 cplx	UPEC/ ETEC		air	astA				chuA												eilA						gad			hra		ibeA					iucC	iutA		kpsE		kpsMII_K5	lpfA
29_13	O-:H34	F	88-54	354	ST 354 cplx	UPEC		air	astA				chuA												eilA						gad					ibeA					iucC	iutA		kpsE		kpsMII_K5	lpfA
82_57	O121:H10	B1	6-289	641	ST 86 cplx	STEC			astA																			fedA	fedF		gad																lpfA
19_3	O-:H10	C	11-54	744	ST 10 cplx	UPEC					cba			cia			cma		cvaC					etsC							gad		hlyF					iroN		iss	iucC	iutA
566_1	O138:H14	D	28-41	760	-	STEC							chuA															fedA	fedF		gad			hra	iha					iss
51_15	O-:H49	B1	19-32	1079	-	n.k.																									gad																lpfA
4245	O-:H26	A	11-23	1112	-	ETEC	K88ab					cea			cib																gad
94_69	O82:H8	B1	41_86	6365	ST 101 cplx	UPEC						cea						cnf1	cvaC					etsC							gad		hlyF	hra				iroN		iss	iucC	iutA					lpfA
4347_1	O64:H-	B1	579-0	6404	-	ETEC					cba	cea					cma										fasA				gad									iss							lpfA
70_45	n.t.	B1	579-0	6404	-	ETEC					cba	cea		cia			cma										fasA				gad									iss							lpfA
37_21	O-:H16	A	11-27	12008	-	STEC			astA																						gad				iha					iss							lpfA
46_30	O142:H27	A	11-23	12009	-	STEC
98_73	O-:H10	A	7-54	12010	ST 398 cplx	ETEC/ EPEC			astA																					fyuA									irp2
1450	O-:H10	A	27-0	clustered 100	ST 165 cplx	ETEC	K88ab		astA	capU	cba			cia			cma														gad				iha													ltcA
101_76	O-:H10	A	27-0	clustered 100	ST 165 cplx	ETEC/ EPEC	K88ab		astA		capU																				gad				iha
448_1	O-:H10	A	27-0	clustered 100	ST 165 cplx	ETEC	K88ab		astA	capU	cba			cia			cma														gad				iha													ltcA
67_42	O-:H10	A	27-0	clustered 100	ST 165 cplx	ETEC	K88ab		astA	capU	cba			cia			cma														gad				iha													ltcA
68_43	O-:H10	A	27-0	clustered 100	ST 165 cplx	ETEC	K88ab		astA	capU	cba			cia			cma														gad				iha													ltcA
	potential plasmid localization as predicted by mlplasmid
	potential plasmid localization as predicted by BLAST
	*: contig too small for plasmid prediction
[truncated: 24 more columns]
