# Supplementary material for: The Pheno- and Genotypic Characterization of Porcine Escherichia coli Isolates
Source: Microorganisms. 2021 Aug 6;9(8):1676. doi: 10.3390/microorganisms9081676 (PMC8400056; doi:10.3390/microorganisms9081676)
Supplement: Supplementary file 1 [file microorganisms-09-01676-s001.zip › Supplementary Material_final/Table S4_plasmid probability prediction_AMR genes.xlsx]

## Sheet: Tabelle1
E. coli Isolate 18_2
Resistance gene	Identity [%]	Alignment Length/Gene Length	Coverage [%]	Position in reference	Contig	Position in contig	Phenotype	Accession no.	mlplasmids score	Prediction*
tet(B)	100.00	1206/1206	100.0	1..1206	NODE_187_length_3527_cov_7.685294	2218..3423	Tetracycline resistance	AF326777	0.091	Plasmid (BLAST)
aac(3)-IV	100.00	777/777	100.0	1..777	NODE_77_length_21701_cov_13.726430	4178..4954	Aminoglycoside resistance	DQ241380	0.666	Plasmid (BLAST)
aadA1	100.00	789/789	100.0	1..789	NODE_56_length_36544_cov_32.001812	14876..15664	Aminoglycoside resistance	JQ480156	0.353	Chromosome
aph(3'')-Ib	99.88	804/804	100.0	1..804	NODE_77_length_21701_cov_13.726430	6943..7746	Aminoglycoside resistance	AF321551	0.666	Plasmid (BLAST)
aph(4)-Ia	100.00	1026/1026	100.0	1..1026	NODE_77_length_21701_cov_13.726430	2924..3949	Aminoglycoside resistance	V01499	0.666	Plasmid (BLAST)
aph(6)-Id	100.00	837/837	100.0	1..837	NODE_77_length_21701_cov_13.726430	7746..8582	Aminoglycoside resistance	M28829	0.666	Plasmid (BLAST)
blaTEM-1B	100.00	861/861	100.0	1..861	NODE_77_length_21701_cov_13.726430	15011..15871	Beta-lactam resistance	AY458016	0.666	Plasmid (BLAST)
mdf(A)	97.97	1233/1233	100.0	1..1233	NODE_62_length_32632_cov_26.624058	11592..12824	MLSB resistance	Y08743	0.058	Chromosome
E. coli Isolate 23_7
Resistance gene	Identity [%]	Alignment Length/Gene Length	Coverage [%]	Position in reference	Contig	Position in contig	Phenotype	Accession no.	ppp score	Prediction**
aph(3'')-Ib	100.00	804/804	100.0	1..804	NODE_104_length_6910_cov_65.167478	1484..2287	Aminoglycoside resistance	AF321551	0.151	Plasmid (BLAST)
aph(6)-Id	100.00	831/831	100.0	1..831	NODE_104_length_6910_cov_65.167478	2293..3123	Aminoglycoside resistance	CP000971	0.151	Plasmid (BLAST)
aadA5	100.00	789/789	100.0	1..789	NODE_90_length_10532_cov_72.496763	2074..2862	Aminoglycoside resistance	AF137361	0.948	Plasmid
sul1	100.00	840/840	100.0	1..840	NODE_90_length_10532_cov_72.496763	3409..4248	Sulphonamide resistance	U12338	0.948	Plasmid
sul2	100.00	816/816	100.0	1..816	NODE_104_length_6910_cov_65.167478	608..1423	Sulphonamide resistance	AY034138	0.151	Plasmid (BLAST)
dfrA17	100.00	474/474	100.0	1..474	NODE_90_length_10532_cov_72.496763	1470..1943	Trimethoprim resistance	FJ460238	0.948	Plasmid
tet(A)	100.00	1200/1200	100.0	1..1200	NODE_104_length_6910_cov_65.167478	4177..5376	Tetracycline resistance	AJ517790	0.151	Plasmid (BLAST)
mdf(A)	97.89	1233/1233	100.0	1..1233	NODE_4_length_176002_cov_27.811031	112504..113736	MLSB resistance	Y08743	0.043	Chromosome
mph(A)	100.00	906/906	100.0	1..906	NODE_90_length_10532_cov_72.496763	9559..10464	Macrolide resistance	D16251	0.948	Plasmid
blaTEM-1B	100.00	861/861	100.0	1..861	NODE_98_length_8577_cov_56.035858	363..1223	Beta-lactam resistance	AY458016	0.868	Plasmid
E. coli Isolate 24_8
Resistance gene	Identity [%]	Alignment Length/Gene Length	Coverage [%]	Position in reference	Contig	Position in contig	Phenotype	Accession no.	ppp score	Prediction*
aph(3')-Ia	100.00	816/816	100.0	1..816	NODE_182_length_1294_cov_23.166238	265..1080	Aminoglycoside resistance	V00359	0.69	Plasmid (BLAST)
blaTEM-1C	100.00	861/861	100.0	1..861	NODE_130_length_5212_cov_41.094395	4078..4938	Beta-lactam resistance	FJ560503	0.875	Plasmid
blaCTX-M-1	100.00	876/876	100.0	1..876	NODE_143_length_3891_cov_41.878321	422..1297	Beta-lactam resistance	DQ915955	0.526	Plasmid (BLAST)
tet(A)	100.00	1200/1200	100.0	1..1200	NODE_141_length_3956_cov_48.172108	1182..2381	Tetracycline resistance	AJ517790	0.106	Plasmid (BLAST)
mph(A)	100.00	897/906	99.0066	1..897	NODE_143_length_3891_cov_41.878321	2868..3764	Macrolide resistance	D16251	0.526	Plasmid (BLAST)
mdf(A)	97.81	1233/1233	100.0	1..1233	NODE_49_length_39864_cov_24.418401	28683..29915	MLSB resistance	Y08743	0.055	Chromosome
qnrS1	100.00	657/657	100.0	1..657	NODE_161_length_2031_cov_30.484244	500..1156	Quinolone resistance	AB187515	0.391	Plasmid (BLAST)
E. coli Isolate 28_12
Resistance gene	Identity [%]	Alignment Length/Gene Length	Coverage [%]	Position in reference	Contig	Position in contig	Phenotype	Accession no.	ppp score	Prediction*
blaTEM-1B	100.00	861/861	100.0	1..861	NODE_197_length_2170_cov_31.350954	662..1522	Beta-lactam resistance	AY458016	0.994	Plasmid
aph(3'')-Ib	100.00	804/804	100.0	1..804	NODE_165_length_4640_cov_30.802570	972..1775	Aminoglycoside resistance	AF321551	0.225	Plasmid (BLAST)
aph(6)-Id	100.00	837/837	100.0	1..837	NODE_165_length_4640_cov_30.802570	136..972	Aminoglycoside resistance	M28829	0.225	Plasmid (BLAST)
aac(3)-IId	99.88	861/861	100.0	1..861	NODE_149_length_7654_cov_39.707187	163..1023	Aminoglycoside resistance	EU022314	0.071	Plasmid (BLAST)
aph(3')-Ia	100.00	816/816	100.0	1..816	NODE_221_length_1290_cov_23.260533	211..1026	Aminoglycoside resistance	V00359	0.012	Chromosome
mdf(A)	98.22	1233/1233	100.0	1..1233	NODE_4_length_104734_cov_22.481488	19908..21140	MLSB resistance	Y08743	0.022	Chromosome
dfrA17	100.00	474/474	100.0	1..474	NODE_185_length_2885_cov_33.719362	161..634	Trimethoprim resistance	FJ460238	0.612	Plasmid (BLAST)
sul2	100.00	816/816	100.0	1..816	NODE_165_length_4640_cov_30.802570	1836..2651	Sulphonamide resistance	HQ840942	0.225	Plasmid (BLAST)
tet(B)	99.92	1206/1206	100.0	1..1206	NODE_168_length_4410_cov_19.039692	2128..3333	Tetracycline resistance	AF326777	0.354	Plasmid (BLAST)
E. coli Isolate 29_13
Resistance gene	Identity [%]	Alignment Length/Gene Length	Coverage [%]	Position in reference	Contig	Position in contig	Phenotype	Accession no.	ppp score	Prediction*
tet(B)	100.00	1206/1206	100.0	1..1206	NODE_258_length_4409_cov_9.387669	2127..3332	Tetracycline resistance	AF326777	0.339	Plasmid (BLAST)
aph(3'')-Ib	100.00	804/804	100.0	1..804	NODE_282_length_3044_cov_13.098389	1270..2073	Aminoglycoside resistance	AF321551	0.171	Plasmid (BLAST)
aac(3)-IId	99.88	861/861	100.0	1..861	NODE_190_length_8617_cov_15.157126	1170..2030	Aminoglycoside resistance	EU022314	0.131	Plasmid (BLAST)
aph(6)-Id	100.00	837/837	100.0	1..837	NODE_282_length_3044_cov_13.098389	2073..2909	Aminoglycoside resistance	M28829	0.171	Plasmid (BLAST)
mdf(A)	98.22	1233/1233	100.0	1..1233	NODE_48_length_27751_cov_9.399906	10923..12155	MLSB resistance	Y08743	0.071	Chromosome
dfrA17	100.00	474/474	100.0	1..474	NODE_337_length_1372_cov_9.903614	739..1212	Trimethoprim resistance	FJ460238	0.866	Plasmid
sul2	100.00	816/816	100.0	1..816	NODE_282_length_3044_cov_13.098389	394..1209	Sulphonamide resistance	HQ840942	0.171	Plasmid (BLAST)
E. coli Isolate 35_19
Resistance gene	Identity [%]	Alignment Length/Gene Length	Coverage [%]	Position in reference	Contig	Position in contig	Phenotype	Accession no.	ppp score	Prediction*
blaTEM-52B	100.00	861/861	100.0	1..861	NODE_116_length_8384_cov_91.856970	275..1135	Beta-lactam resistance	AF027199	0.353	Plasmid (BLAST)
tet(B)	99.92	1206/1206	100.0	1..1206	NODE_75_length_21049_cov_98.867842	18352..19557	Tetracycline resistance	AF326777	0.745	Plasmid
sul1	100.00	840/840	100.0	1..840	NODE_156_length_3253_cov_28.908189	1674..2513	Sulphonamide resistance	U12338	0.277	Chromosome
dfrA1	100.00	474/474	100.0	1..474	NODE_154_length_3358_cov_17.022284	794..1267	Trimethoprim resistance	X00926	0.691	Plasmid (BLAST)
aph(3'')-Ib	100.00	803/804	99.8756	2..804	NODE_75_length_21049_cov_98.867842	12851..13653	Aminoglycoside resistance	AF024602	0.745	Plasmid
aadA1	100.00	683/789	86.5653	1..683	NODE_242_length_693_cov_71.607774	1..683	Aminoglycoside resistance	JQ480156	contig too small
aph(6)-Id	100.00	837/837	100.0	1..837	NODE_75_length_21049_cov_98.867842	12015..12851	Aminoglycoside resistance	M28829	0.745	Plasmid
aadA1	100.00	683/792	86.2374	1..683	NODE_242_length_693_cov_71.607774	1..683	Aminoglycoside resistance	JQ414041	contig too small
mdf(A)	99.92	1233/1233	100.0	1..1233	NODE_4_length_120386_cov_20.873132	43782..45014	MLSB resistance	Y08743	0.054	Chromosome
E. coli Isolate 37_21
Resistance gene	Identity [%]	Alignment Length/Gene Length	Coverage [%]	Position in reference	Contig	Position in contig	Phenotype	Accession no.	ppp score	Prediction*
mdf(A)	99.92	1233/1233	100.0	1..1233	NODE_2_length_125483_cov_31.797880	113544..114776	MLSB resistance	Y08743	0.036	Chromosome
E. coli Isolate 46_30
Resistance gene	Identity [%]	Alignment Length/Gene Length	Coverage [%]	Position in reference	Contig	Position in contig	Phenotype	Accession no.	ppp score	Prediction*
tet(A)	100.00	1200/1200	100.0	1..1200	NODE_80_length_20573_cov_42.278636	3362..4561	Tetracycline resistance	AJ517790	0.617	Chromosome
mdf(A)	99.92	1233/1233	100.0	1..1233	NODE_70_length_26045_cov_31.070067	15764..16996	MLSB resistance	Y08743	0.046	Chromosome
E. coli Isolate 51_15
Resistance gene	Identity [%]	Alignment Length/Gene Length	Coverage [%]	Position in reference	Contig	Position in contig	Phenotype	Accession no.	ppp score	Prediction*
tet(B)	100.00	1206/1206	100.0	1..1206	NODE_91_length_4956_cov_14.878029	2337..3542	Tetracycline resistance	AF326777	0.38	Plasmid (BLAST)
mdf(A)	98.46	1233/1233	100.0	1..1233	NODE_64_length_22997_cov_24.852733	10041..11273	MLSB resistance	Y08743	0.044	Chromosome
aph(3'')-Ib	99.88	804/804	100.0	1..804	NODE_72_length_16511_cov_27.189331	1060..1863	Aminoglycoside resistance	AF321551	0.07	Chromosome
aph(6)-Id	100.00	837/837	100.0	1..837	NODE_72_length_16511_cov_27.189331	1863..2699	Aminoglycoside resistance	M28829	0.07	Chromosome
blaTEM-1B	100.00	861/861	100.0	1..861	NODE_15_length_93951_cov_23.966043	275..1135	Beta-lactam resistance	AY458016	0.026	Plasmid (BLAST)
E. coli Isolate 66_41
Resistance gene	Identity [%]	Alignment Length/Gene Length	Coverage [%]	Position in reference	Contig	Position in contig	Phenotype	Accession no.	ppp score	Prediction*
dfrA1	100.00	474/474	100.0	1..474	NODE_36_length_45361_cov_46.366892	42574..43047	Trimethoprim resistance	X00926	0.424	Chromosome
tet(B)	100.00	1206/1206	100.0	1..1206	NODE_98_length_6736_cov_23.377818	1331..2536	Tetracycline resistance	AF326777	0.127	Plasmid (BLAST)
qnrS1	100.00	657/657	100.0	1..657	NODE_19_length_69058_cov_82.500384	1546..2202	Quinolone resistance	AB187515	0.573	Plasmid (BLAST)
mdf(A)	98.46	1233/1233	100.0	1..1233	NODE_9_length_97307_cov_43.379348	26167..27399	MLSB resistance	Y08743	0.038	Chromosome
mph(A)	100.00	906/906	100.0	1..906	NODE_113_length_3945_cov_214.786276	173..1078	Macrolide resistance	D16251	0.778	Plasmid
blaTEM-1B	100.00	861/861	100.0	1..861	NODE_19_length_69058_cov_82.500384	43009..43869	Beta-lactam resistance	AY458016	0.573	Plasmid (BLAST)
blaCTX-M-1	100.00	876/876	100.0	1..876	NODE_113_length_3945_cov_214.786276	2649..3524	Beta-lactam resistance	DQ915955	0.778	Plasmid
aadA1	100.00	789/789	100.0	1..789	NODE_36_length_45361_cov_46.366892	41109..41897	Aminoglycoside resistance	JQ480156	0.424	Chromosome
E. coli Isolate 67_42
Resistance gene	Identity [%]	Alignment Length/Gene Length	Coverage [%]	Position in reference	Contig	Position in contig	Phenotype	Accession no.	ppp score	Prediction*
blaTEM-1B	100.00	861/861	100.0	1..861	NODE_50_length_34981_cov_27.858094	354..1214	Beta-lactam resistance	AY458016	0.739	Plasmid
mdf(A)	99.92	1233/1233	100.0	1..1233	NODE_1_length_139220_cov_25.878685	7081..8313	MLSB resistance	Y08743	0.019	Chromosome
E. coli Isolate 68_43
Resistance gene	Identity [%]	Alignment Length/Gene Length	Coverage [%]	Position in reference	Contig	Position in contig	Phenotype	Accession no.	ppp score	Prediction*
mdf(A)	99.92	1233/1233	100.0	1..1233	NODE_77_length_16415_cov_30.017191	9968..11200	MLSB resistance	Y08743	0.076	Chromosome
blaTEM-1B	100.00	861/861	100.0	1..861	NODE_50_length_37101_cov_42.855547	353..1213	Beta-lactam resistance	AY458016	0.763	Plasmid
E. coli Isolate 69_44
Resistance gene	Identity [%]	Alignment Length/Gene Length	Coverage [%]	Position in reference	Contig	Position in contig	Phenotype	Accession no.	ppp score	Prediction*
tet(B)	100.00	1206/1206	100.0	1..1206	NODE_140_length_6918_cov_44.979679	4202..5407	Tetracycline resistance	AP000342	0.423	Plasmid (BLAST)
mdf(A)	98.46	1233/1233	100.0	1..1233	NODE_49_length_33508_cov_27.234475	22217..23449	MLSB resistance	Y08743	0.055	Chromosome
aph(3'')-Ib	99.88	804/804	100.0	1..804	NODE_187_length_2284_cov_78.936486	1069..1872	Aminoglycoside resistance	AF321550	0.237	Chromosome
aph(6)-Id	100.00	837/837	100.0	1..837	NODE_187_length_2284_cov_78.936486	233..1069	Aminoglycoside resistance	M28829	0.237	Chromosome
E. coli Isolate 70_45
Resistance gene	Identity [%]	Alignment Length/Gene Length	Coverage [%]	Position in reference	Contig	Position in contig	Phenotype	Accession no.	ppp score	Prediction*
aadA1	99.75	792/792	100.0	1..792	NODE_97_length_11231_cov_37.142291	7024..7815	Aminoglycoside resistance	JQ414041	0.719	Plasmid
aph(3'')-Ib	100.00	804/804	100.0	1..804	NODE_124_length_7028_cov_183.064773	5408..6211	Aminoglycoside resistance	AF321551	0.678	Plasmid (BLAST)
aph(6)-Id	100.00	818/837	97.73	1..818	NODE_124_length_7028_cov_183.064773	6211..7028	Aminoglycoside resistance	M28829	0.678	Plasmid (BLAST)
aadA1	99.75	792/792	100.0	1..792	NODE_97_length_11231_cov_37.142291	7024..7815	Aminoglycoside resistance	JX185132	0.719	Plasmid
mdf(A)	99.11	1233/1233	100.0	1..1233	NODE_29_length_53230_cov_30.977534	26168..27400	MLSB resistance	Y08743	0.038	Chromosome
sul1	100.00	840/840	100.0	1..840	NODE_97_length_11231_cov_37.142291	8320..9159	Sulphonamide resistance	U12338	0.719	Plasmid
sul2	100.00	816/816	100.0	1..816	NODE_124_length_7028_cov_183.064773	4532..5347	Sulphonamide resistance	AY034138	0.678	Plasmid (BLAST)
catA1	99.85	660/660	100.0	1..660	NODE_97_length_11231_cov_37.142291	350..1009	Phenicol resistance	V00622	0.719	Plasmid
blaTEM-1B	100.00	861/861	100.0	1..861	NODE_51_length_31853_cov_40.906165	15450..16310	Beta-lactam resistance	AY458016	0.867	Plasmid
dfrA1	100.00	474/474	100.0	1..474	NODE_124_length_7028_cov_183.064773	167..640	Trimethoprim resistance	X00926	0.678	Plasmid (BLAST)
E. coli Isolate 73_48
Resistance gene	Identity [%]	Alignment Length/Gene Length	Coverage [%]	Position in reference	Contig	Position in contig	Phenotype	Accession no.	ppp score	Prediction*
dfrA12	100.00	498/498	100.0	1..498	NODE_55_length_33653_cov_77.349848	15431..15928	Trimethoprim resistance	AM040708	0.816	Plasmid
aadA2	100.00	792/792	100.0	1..792	NODE_55_length_33653_cov_77.349848	14232..15023	Aminoglycoside resistance	JQ364967	0.816	Plasmid
aadA1	100.00	792/792	100.0	1..792	NODE_55_length_33653_cov_77.349848	11827..12618	Aminoglycoside resistance	JQ414041	0.816	Plasmid
sul3	100.00	792/792	100.0	1..792	NODE_55_length_33653_cov_77.349848	9354..10145	Sulphonamide resistance	AJ459418	0.816	Plasmid
mdf(A)	99.92	1233/1233	100.0	1..1233	NODE_1_length_175559_cov_33.946908	104626..105858	MLSB resistance	Y08743	0.033	Chromosome
cmlA1	99.92	1260/1260	100.0	1..1260	NODE_55_length_33653_cov_77.349848	12711..13970	Phenicol resistance	M64556	0.816	Plasmid
E. coli Isolate 76_51
Resistance gene	Identity [%]	Alignment Length/Gene Length	Coverage [%]	Position in reference	Contig	Position in contig	Phenotype	Accession no.	ppp score	Prediction*
sul2	100.00	816/816	100.0	1..816	NODE_213_length_6327_cov_129.090968	3831..4646	Sulphonamide resistance	AY034138	0.32	Plasmid (BLAST)
mdf(A)	99.92	1233/1233	100.0	1..1233	NODE_71_length_23659_cov_21.624511	17162..18394	MLSB resistance	Y08743	0.059	Chromosome
aph(6)-Id	100.00	818/837	97.73	1..818	NODE_213_length_6327_cov_129.090968	5510..6327	Aminoglycoside resistance	M28829	0.32	Plasmid (BLAST)
aph(3'')-Ib	100.00	804/804	100.0	1..804	NODE_213_length_6327_cov_129.090968	4707..5510	Aminoglycoside resistance	AF321551	0.32	Plasmid (BLAST)
E. coli Isolate 82_57
Resistance gene	Identity [%]	Alignment Length/Gene Length	Coverage [%]	Position in reference	Contig	Position in contig	Phenotype	Accession no.	ppp score	Prediction*
mdf(A)	98.05	1233/1233	100.0	1..1233	NODE_53_length_32170_cov_36.262241	4685..5917	MLSB resistance	Y08743	0.005	Chromosome
E. coli Isolate 94_69
Resistance gene	Identity [%]	Alignment Length/Gene Length	Coverage [%]	Position in reference	Contig	Position in contig	Phenotype	Accession no.	ppp score	Prediction*
mdf(A)	98.46	1233/1233	100.0	1..1233	NODE_8_length_140374_cov_28.021255	26166..27398	MLSB resistance	Y08743	0.026	Chromosome
sul1	100.00	840/840	100.0	1..840	NODE_48_length_32284_cov_66.101751	19129..19968	Sulphonamide resistance	U12338	0.805	Plasmid
aadA1	99.75	792/792	100.0	1..792	NODE_48_length_32284_cov_66.101751	17833..18624	Aminoglycoside resistance	JQ414041	0.805	Plasmid
tet(C)	99.92	1191/1191	100.0	1..1191	NODE_48_length_32284_cov_66.101751	12674..13864	Tetracycline resistance	AF055345	0.805	Plasmid
E. coli Isolate 98_73
Resistance gene	Identity [%]	Alignment Length/Gene Length	Coverage [%]	Position in reference	Contig	Position in contig	Phenotype	Accession no.	ppp score	Prediction*
mdf(A)	99.43	1233/1233	100	1..1233	NODE_25_length_80263_cov_28.269991	9286..10518	MLSB resistance	Y08743	0.05	Chromosome
E. coli Isolate 99_74
Resistance gene	Identity [%]	Alignment Length/Gene Length	Coverage [%]	Position in reference	Contig	Position in contig	Phenotype	Accession no.	ppp score	Prediction*
blaTEM-1C	100.00	861/861	100.0	1..861	NODE_77_length_5203_cov_46.857959	275..1135	Beta-lactam resistance	FJ560503	0.907	Plasmid
aadA1	100.00	792/792	100.0	1..792	NODE_73_length_6378_cov_63.189410	2420..3211	Aminoglycoside resistance	JQ414041	0.796	Plasmid
mdf(A)	97.81	1233/1233	100.0	1..1233	NODE_1_length_296376_cov_30.901451	228719..229951	MLSB resistance	Y08743	0.034	Chromosome
tet(A)	100.00	1200/1200	100.0	1..1200	NODE_90_length_3156_cov_123.117200	902..2101	Tetracycline resistance	AJ517790	0.45	Plasmid (BLAST)
dfrA1	99.79	474/474	100.0	1..474	NODE_73_length_6378_cov_63.189410	1854..2327	Trimethoprim resistance	AF203818	0.796	Plasmid
sul3	100.00	792/792	100.0	1..792	NODE_73_length_6378_cov_63.189410	4893..5684	Sulphonamide resistance	AJ459418	0.796	Plasmid
E. coli Isolate 101_76
Resistance gene	Identity [%]	Alignment Length/Gene Length	Coverage [%]	Position in reference	Contig	Position in contig	Phenotype	Accession no.	ppp score	Prediction*
mdf(A)	99.92	1233/1233	100.0	1..1233	NODE_2_length_143996_cov_18.193280	112647..113879	MLSB resistance	Y08743	0.034	Chromosome
dfrA1	100.00	474/474	100.0	1..474	NODE_136_length_6915_cov_218.520919	1943..2416	Trimethoprim resistance	X00926	0.385	Plasmid (BLAST)
aph(3'')-Ib	100.00	804/804	100.0	1..804	NODE_136_length_6915_cov_218.520919	283..1086	Aminoglycoside resistance	AF321551	0.385	Plasmid (BLAST)
aph(6)-Id	100.00	837/837	100.0	1..837	NODE_136_length_6915_cov_218.520919	1086..1922	Aminoglycoside resistance	M28829	0.385	Plasmid (BLAST)
qnrD1	100.00	642/645	99.5349	1..642	NODE_55_length_29282_cov_32.701183	128..769	Quinolone resistance	FJ228229	0.643	Plasmid (BLAST)
sul2	100.0	222/816	27.2059	595..816	NODE_136_length_6915_cov_218.520919	1..222	Sulphonamide resistance	AY034138	0.385	Plasmid (BLAST)
sul2	100.0	721/816	88.3578	1..721	NODE_136_length_6915_cov_218.520919	6195..6915	Sulphonamide resistance	AY034138	0.385	Plasmid (BLAST)
blaTEM-1C	100.00	861/861	100.0	1..861	NODE_55_length_29282_cov_32.701183	4774..5634	Beta-lactam resistance	FJ560503	0.643	Plasmid (BLAST)
E. coli Isolate 566_1
Resistance gene	Identity [%]	Alignment Length/Gene Length	Coverage [%]	Position in reference	Contig	Position in contig	Phenotype	Accession no.	ppp score	Prediction*
mdf(A)	97.97	1233/1233	100.0	1..1233	NODE_1_length_206623_cov_27.158676	146233..147465	MLSB resistance	Y08743	0.029	Chromosome
E. coli Isolate 1450
Resistance gene	Identity [%]	Alignment Length/Gene Length	Coverage [%]	Position in reference	Contig	Position in contig	Phenotype	Accession no.	Posterior_probability_Plasmid	Prediction*
blaCTX-M-1	100.00	876/876	100.0	1..876	NODE_161_length_3943_cov_75.814465	421..1296	Beta-lactam resistance	DQ915955	0.445	Plasmid (BLAST)
blaTEM-1B	100.00	861/861	100.0	1..861	NODE_60_length_31646_cov_45.041055	30432..31292	Beta-lactam resistance Alternate name; RblaTEM-1	AY458016	0.533	Plasmid (BLAST)
mdf(A)	99.92	1233/1233	100.0	1..1233	NODE_3_length_154356_cov_35.395866	7081..8313	MLSB resistance	Y08743	0.018	Chromosome
mph(A)	100.00	906/906	100.0	1..906	NODE_161_length_3943_cov_75.814465	2867..3772	Macrolide resistance	D16251	0.445	Plasmid (BLAST)
E. coli Isolate 2945_3
Resistance gene	Identity [%]	Alignment Length/Gene Length	Coverage [%]	Position in reference	Contig	Position in contig	Phenotype	Accession no.	ppp score	Prediction*
mdf(A)	98.78	1233/1233	100.0	1..1233	NODE_10_length_105688_cov_22.474077	69850..71082	MLSB resistance	Y08743	0.036	Chromosome
E. coli Isolate 3651
Resistance gene	Identity [%]	Alignment Length/Gene Length	Coverage [%]	Position in reference	Contig	Position in contig	Phenotype	Accession no.	Posterior_probability_Plasmid	Prediction*
sul2	100.00	816/816	100.0	1..816	NODE_54_length_34195_cov_31.265410	8274..9089	Sulphonamide resistance	AY034138	0.859	Plasmid
mdf(A)	98.86	1233/1233	100.0	1..1233	NODE_4_length_124418_cov_35.067060	10452..11684	MLSB resistance	Y08743	0.026	Chromosome
dfrA17	100.00	474/474	100.0	1..474	NODE_54_length_34195_cov_31.265410	4480..4953	Trimethoprim resistance	FJ460238	0.859	Plasmid
aadA5	100.00	789/789	100.0	1..789	NODE_54_length_34195_cov_31.265410	5084..5872	Aminoglycoside resistance	AF137361	0.859	Plasmid
blaCTX-M-1	100.00	876/876	100.0	1..876	NODE_33_length_52771_cov_31.691760	22728..23603	Beta-lactam resistance	DQ915955	0.722	Plasmid
E. coli Isolate 3730
Resistance gene	Identity [%]	Alignment Length/Gene Length	Coverage [%]	Position in reference	Contig	Position in contig	Phenotype	Accession no.	ppp score	Prediction*
dfrA1	99.79	474/474	100.0	1..474	NODE_96_length_13647_cov_45.489645	7423..7896	Trimethoprim resistance	AF203818	0.235	Plasmid (BLAST)
blaTEM-1B	100.00	861/861	100.0	1..861	NODE_197_length_1916_cov_41.191385	535..1395	Beta-lactam resistance	AY458016	0.991	Plasmid
sul1	100.00	840/840	100.0	1..840	NODE_96_length_13647_cov_45.489645	5195..6034	Sulphonamide resistance	U12338	0.235	Plasmid (BLAST)
sul2	100.00	816/816	100.0	1..816	NODE_96_length_13647_cov_45.489645	10843..11658	Sulphonamide resistance	HQ840942	0.235	Plasmid (BLAST)
aph(6)-Id	100.00	837/837	100.0	1..837	NODE_96_length_13647_cov_45.489645	9143..9979	Aminoglycoside resistance	M28829	0.235	Plasmid (BLAST)
aadA1	100.00	792/792	100.0	1..792	NODE_96_length_13647_cov_45.489645	6539..7330	Aminoglycoside resistance	JX185132	0.235	Plasmid (BLAST)
aph(3'')-Ib	100.00	804/804	100.0	1..804	NODE_96_length_13647_cov_45.489645	9979..10782	Aminoglycoside resistance	AF321551	0.235	Plasmid (BLAST)
mph(B)	100.00	909/909	100.0	1..909	NODE_102_length_12529_cov_35.976375	2795..3703	Macrolide resistance	D85892	0.982	Plasmid
mdf(A)	98.46	1233/1233	100.0	1..1233	NODE_34_length_43243_cov_24.532958	26257..27489	MLSB resistance	Y08743	0.027	Chromosome
E. coli Isolate 4245
Resistance gene	Identity [%]	Alignment Length/Gene Length	Coverage [%]	Position in reference	Contig	Position in contig	Phenotype	Accession no.	ppp score	Prediction*
aadA1	100.00	792/792	100.0	1..792	NODE_113_length_14317_cov_272.195349	7172..7963	Aminoglycoside resistance	JQ414041	0.097	Plasmid (BLAST)
sul1	100.00	840/840	100.0	1..840	NODE_113_length_14317_cov_272.195349	5828..6667	Sulphonamide resistance	U12338	0.097	Plasmid (BLAST)
E. coli Isolate 4347_1
Resistance gene	Identity [%]	Alignment Length/Gene Length	Coverage [%]	Position in reference	Contig	Position in contig	Phenotype	Accession no.	ppp score	Prediction*
sul1	100.00	840/840	100.0	1..840	NODE_77_length_15660_cov_52.138994	4123..4962	Sulphonamide resistance	U12338	0.845	Plasmid
qnrS1	100.00	657/657	100.0	1..657	NODE_114_length_5628_cov_113.956372	1142..1798	Quinolone resistance	AB187515	0.109	Plasmid (BLAST)
tet(A)	99.92	1200/1200	100.0	1..1200	NODE_118_length_5385_cov_187.875998	3235..4434	Tetracycline resistance	AJ517790	0.787	Plasmid
aph(3'')-Ib	99.88	804/804	100.0	1..804	NODE_128_length_4207_cov_63.003676	2434..3237	Aminoglycoside resistance	AF321551	0.045	Chromosome
aph(4)-Ia	100.00	1026/1026	100.0	1..1026	NODE_109_length_6744_cov_63.023273	4537..5562	Aminoglycoside resistance	V01499	0.341	Plasmid (BLAST)
aph(6)-Id	100.00	837/837	100.0	1..837	NODE_128_length_4207_cov_63.003676	3237..4073	Aminoglycoside resistance	M28829	0.045	Chromosome
aac(3)-IV	100.00	777/777	100.0	1..777	NODE_109_length_6744_cov_63.023273	5791..6567	Aminoglycoside resistance	DQ241380	0.341	Plasmid (BLAST)
aadA1	99.75	792/792	100.0	1..792	NODE_77_length_15660_cov_52.138994	2827..3618	Aminoglycoside resistance	JQ414041	0.845	Plasmid
blaTEM-1B	100.00	861/861	100.0	1..861	NODE_109_length_6744_cov_63.023273	456..1316	Beta-lactam resistance	AY458016	0.341	Plasmid (BLAST)
mdf(A)	99.11	1233/1233	100.0	1..1233	NODE_6_length_130683_cov_33.466987	103142..104374	MLSB resistance	Y08743	0.04	Chromosome
catA1	99.85	660/660	100.0	1..660	NODE_163_length_1746_cov_35.473132	349..1008	Phenicol resistance	V00622	0.497	Plasmid (BLAST)
E. coli Isolate 40541_2
Resistance gene	Identity [%]	Alignment Length/Gene Length	Coverage [%]	Position in reference	Contig	Position in contig	Phenotype	Accession no.	ppp score	Prediction*
dfrA14	100.00	474/474	100.0	1..474	NODE_62_length_22783_cov_81.639301	20117..20590	Trimethoprim resistance	AF393510	0.481	Plasmid (BLAST)
tet(A)	100.00	1200/1200	100.0	1..1200	NODE_153_length_2264_cov_128.562939	284..1483	Tetracycline resistance	AJ517790	0.549	Plasmid (BLAST)
mdf(A)	99.92	1233/1233	100.0	1..1233	NODE_6_length_142622_cov_32.660023	112612..113844	MLSB resistance	Y08743	0.035	Chromosome
aph(3'')-Ib	100.0	529/804	65.796	1..529	NODE_62_length_22783_cov_81.639301	20610..21138	Aminoglycoside resistance	AF321551	0.481	Plasmid (BLAST)
aph(3'')-Ib	99.2958	284/804	35.0746	521..804	NODE_62_length_22783_cov_81.639301	19767..20048	Aminoglycoside resistance	AF321551	0.481	Plasmid (BLAST)
aph(6)-Id	100.00	837/837	100.0	1..837	NODE_62_length_22783_cov_81.639301	18931..19767	Aminoglycoside resistance	M28829	0.481	Plasmid (BLAST)
blaTEM-1B	100.00	861/861	100.0	1..861	NODE_121_length_4954_cov_126.771908	148..1008	Beta-lactam resistance	AY458016	0.89	Plasmid
sul2	100.00	816/816	100.0	1..816	NODE_62_length_22783_cov_81.639301	21199..22014	Sulphonamide resistance	AY034138	0.481	Plasmid (BLAST)
E. coli Isolate 3835_4
Resistance gene	Identity [%]	Alignment Length/Gene Length	Coverage [%]	Position in reference	Contig	Position in contig	Phenotype	Accession no.	ppp score	Prediction*
sul3	100.00	792/792	100.0	1..792	NODE_72_length_8698_cov_18.253529	2148..2939	Sulphonamide resistance	AJ459418	0.675	Plasmid (BLAST)
dfrA12	100.00	498/498	100.0	1..498	NODE_70_length_8941_cov_26.053892	5044..5541	Trimethoprim resistance	AM040708	0.736	Plasmid
blaTEM-1D	100.00	861/861	100.0	1..861	NODE_55_length_16763_cov_33.568105	11500..12360	Beta-lactam resistance	AF188200	0.92	Plasmid
tet(A)	99.92	1200/1200	100.0	1..1200	NODE_97_length_3956_cov_17.080700	1576..2775	Tetracycline resistance	AJ517790	0.529	Plasmid (BLAST)
mcr-1.1	100.00	1626/1626	100.0	1..1626	NODE_41_length_32821_cov_51.290053	3565..5190	Colicin resistance	KP347127	0.702	Plasmid
aph(6)-Id	100.00	837/837	100.0	1..837	NODE_55_length_16763_cov_33.568105	5138..5974	Aminoglycoside resistance	M28829	0.92	Plasmid
aadA2	100.00	792/792	100.0	1..792	NODE_70_length_8941_cov_26.053892	5949..6740	Aminoglycoside resistance	JQ364967	0.736	Plasmid
aph(3'')-Ib	99.88	804/804	100.0	1..804	NODE_55_length_16763_cov_33.568105	5974..6777	Aminoglycoside resistance	AF313472	0.92	Plasmid
cmlA1	99.92	1260/1260	100.0	1..1260	NODE_70_length_8941_cov_26.053892	7002..8261	Phenicol resistance	M64556	0.736	Plasmid
mdf(A)	99.92	1233/1233	100.0	1..1233	NODE_8_length_146445_cov_26.145225	63161..64393	MLSB resistance	Y08743	0.03	Chromosome
E. coli Isolate 3835_3
Resistance gene	Identity [%]	Alignment Length/Gene Length	Coverage [%]	Position in reference	Contig	Position in contig	Phenotype	Accession no.	ppp score	Prediction*
tet(A)	99.92	1200/1200	100.0	1..1200	NODE_97_length_5208_cov_26.763039	1182..2381	Tetracycline resistance	AJ517790	0.226	Plasmid (BLAST)
sul3	100.00	792/792	100.0	1..792	NODE_85_length_8698_cov_21.877844	5760..6551	Sulphonamide resistance	AJ459418	0.943	Plasmid
aph(3'')-Ib	99.88	804/804	100.0	1..804	NODE_65_length_15792_cov_27.410150	9987..10790	Aminoglycoside resistance Alternate name; aph(3'')-Ib	AF313472	0.877	Plasmid
aadA2	100.00	792/792	100.0	1..792	NODE_99_length_4959_cov_23.172599	1967..2758	Aminoglycoside resistance	JQ364967	0.337	Plasmid (BLAST)
aph(6)-Id	100.00	837/837	100.0	1..837	NODE_65_length_15792_cov_27.410150	10790..11626	Aminoglycoside resistance	M28829	0.877	Plasmid
mdf(A)	99.92	1233/1233	100.0	1..1233	NODE_26_length_75477_cov_19.915063	11177..12409	MLSB resistance	Y08743	0.012	Chromosome
dfrA12	100.00	498/498	100.0	1..498	NODE_99_length_4959_cov_23.172599	1062..1559	Trimethoprim resistance	AM040708	0.337	Plasmid (BLAST)
cmlA1	99.92	1260/1260	100.0	1..1260	NODE_99_length_4959_cov_23.172599	3020..4279	Phenicol resistance	M64556	0.337	Plasmid (BLAST)
mcr-1.1	100.00	1626/1626	100.0	1..1626	NODE_48_length_32821_cov_41.184682	3565..5190	Colicin resistance	KP347127	0.702	Plasmid
blaTEM-1D	100.00	861/861	100.0	1..861	NODE_65_length_15792_cov_27.410150	4404..5264	Beta-lactam resistance	AF188200	0.877	Plasmid
E. coli Isolate 3835_2
Resistance gene	Identity [%]	Alignment Length/Gene Length	Coverage [%]	Position in reference	Contig	Position in contig	Phenotype	Accession no.	ppp score	Prediction*
aadA1	100.00	792/792	100.0	1..792	NODE_125_length_6613_cov_35.006167	5131..5922	Aminoglycoside resistance	JQ414041	0.578	Plasmid (BLAST)
aadA2	100.00	792/792	100.0	1..792	NODE_125_length_6613_cov_35.006167	2726..3517	Aminoglycoside resistance	JQ364967	0.578	Plasmid (BLAST)
cmlA1	99.92	1260/1260	100.0	1..1260	NODE_125_length_6613_cov_35.006167	3779..5038	Phenicol resistance	M64556	0.578	Plasmid (BLAST)
mcr-1.1	100.00	1626/1626	100.0	1..1626	NODE_60_length_31036_cov_39.159792	3566..5191	Colicin resistance	KP347127	0.687	Plasmid (BLAST)
tet(A)	99.92	1200/1200	100.0	1..1200	NODE_160_length_3956_cov_29.540872	1576..2775	Tetracycline resistance	AJ517790	0.529	Plasmid (BLAST)
tet(M)	96.15	1920/1920	100.0	1..1920	NODE_168_length_3338_cov_18.965743	448..2367	Tetracycline resistance	X04388	0.868	Plasmid
mef(B)	100.00	1230/1230	100.0	1..1230	NODE_155_length_4190_cov_22.877677	208..1437	Macrolide resistance	FJ196385	0.159	Plasmid (BLAST)
mdf(A)	98.30	1233/1233	100.0	1..1233	NODE_64_length_28649_cov_26.064582	26149..27381	MLSB resistance	Y08743	0.014	Chromosome
dfrA12	100.00	498/498	100.0	1..498	NODE_125_length_6613_cov_35.006167	1821..2318	Trimethoprim resistance	AM040708	0.578	Plasmid (BLAST)
blaTEM-1B	100.00	861/861	100.0	1..861	NODE_203_length_2250_cov_21.042393	1118..1978	Beta-lactam resistance Alternate name; RblaTEM-1	AY458016	0.968	Plasmid
sul3	100.00	792/792	100.0	1..792	NODE_155_length_4190_cov_22.877677	3198..3989	Sulphonamide resistance	AJ459418	0.159	Plasmid (BLAST)
E. coli Isolate 103_78
Resistance gene	Identity [%]	Alignment Length/Gene Length	Coverage [%]	Position in reference	Contig	Position in contig	Phenotype	Accession no.	ppp score	Prediction*
aadA1	99.75	792/792	100.0	1..792	NODE_59_length_31087_cov_17.751841	28773..29564	Aminoglycoside resistance	JX185132	0.583	Plasmid (BLAST)
tet(B)	100.00	1206/1206	100.0	1..1206	NODE_150_length_5248_cov_9.946300	3653..4858	Tetracycline resistance	AF326777	0.079	Plasmid (BLAST)
sul1	100.00	840/840	100.0	1..840	NODE_59_length_31087_cov_17.751841	27429..28268	Sulphonamide resistance	U12338	0.583	Plasmid (BLAST)
mdf(A)	99.84	1233/1233	100.0	1..1233	NODE_72_length_25143_cov_12.716621	6719..7951	MLSB resistance	Y08743	0.006	Chromosome
mph(A)	100.00	906/906	100.0	1..906	NODE_162_length_3941_cov_76.910855	172..1077	Macrolide resistance	D16251	0.776	Plasmid
blaCTX-M-1	100.00	876/876	100.0	1..876	NODE_162_length_3941_cov_76.910855	2648..3523	Beta-lactam resistance	DQ915955	0.776	Plasmid
E. coli Isolate 448_1
Resistance gene	Identity [%]	Alignment Length/Gene Length	Coverage [%]	Position in reference	Contig	Position in contig	Phenotype	Accession no.	ppp score	Prediction*
blaCTX-M-1	100.00	876/876	100.0	1..876	NODE_177_length_3943_cov_55.026205	421..1296	Beta-lactam resistance	DQ915955	0.044	Plasmid (BLAST)
blaTEM-1B	100.00	861/861	100.0	1..861	NODE_47_length_32247_cov_33.445019	355..1215	Beta-lactam resistance	AY458016	0.768	Plasmid
mph(A)	100.00	906/906	100.0	1..906	NODE_177_length_3943_cov_55.026205	2867..3772	Macrolide resistance	D16251	0.044	Plasmid (BLAST)
mdf(A)	99.92	1233/1233	100.0	1..1233	NODE_63_length_25845_cov_18.150595	7458..8690	MLSB resistance	Y08743	0.006	Chromosome
E. coli Isolate 19_3
Resistance gene	Identity [%]	Alignment Length/Gene Length	Coverage [%]	Position in reference	Contig	Position in contig	Phenotype	Accession no.	ppp score	Prediction*
catA1	99.85	660/660	100.0	1..660	NODE_130_length_3679_cov_27.579955	349..1008	Phenicol resistance	V00622	0.612	Plasmid (BLAST)
dfrA17	100.00	474/474	100.0	1..474	NODE_109_length_6889_cov_28.312925	2804..3277	Trimethoprim resistance	FJ460238	0.776	Plasmid
sul1	100.00	840/840	100.0	1..840	NODE_109_length_6889_cov_28.312925	499..1338	Sulphonamide resistance	U12338	0.776	Plasmid
sul2	100.00	816/816	100.0	1..816	NODE_123_length_4639_cov_28.089761	1989..2804	Sulphonamide resistance	HQ840942	0.147	Plasmid (BLAST)
tet(B)	100.00	1206/1206	100.0	1..1206	NODE_126_length_4078_cov_20.269299	2126..3331	Tetracycline resistance	AF326777	0.318	Plasmid (BLAST)
aph(3')-Ia	100.00	816/816	100.0	1..816	NODE_166_length_1292_cov_18.999142	214..1029	Aminoglycoside resistance	V00359	0.008	Plasmid (BLAST)
aph(3'')-Ib	100.00	804/804	100.0	1..804	NODE_123_length_4639_cov_28.089761	2865..3668	Aminoglycoside resistance	AF321551	0.147	Plasmid (BLAST)
aph(6)-Id	100.00	837/837	100.0	1..837	NODE_123_length_4639_cov_28.089761	3668..4504	Aminoglycoside resistance	M28829	0.147	Plasmid (BLAST)
aadA5	100.00	789/789	100.0	1..789	NODE_109_length_6889_cov_28.312925	1885..2673	Aminoglycoside resistance	AF137361	0.776	Plasmid
mdf(A)	99.92	1233/1233	100.0	1..1233	NODE_40_length_40926_cov_28.371382	10385..11617	MLSB resistance	Y08743	0.012	Chromosome
