# Supplementary material for: The Pheno- and Genotypic Characterization of Porcine Escherichia coli Isolates
Source: Microorganisms. 2021 Aug 6;9(8):1676. doi: 10.3390/microorganisms9081676 (PMC8400056; doi:10.3390/microorganisms9081676)
Supplement: Supplementary file 1 [file microorganisms-09-01676-s001.zip › Supplementary Material_final/Table S5_plasmid probability prediction_virulence genes.xlsx]

## Sheet: Tabelle1
E. coli Isolate 18_2
Virulence associated gene	Identity [%]	Query / Template length	Contig	Position in contig	Protein function	Accession number	ppp score	Prediction*
air	95.38	4606 / 4605	NODE_19_length_80227_cov_31.273633	67805..72410	Enteroaggregative immunoglobulin repeat protein	CP003034	0.02	Chromosome
astA	100.0	117 / 117	NODE_170_length_4509_cov_7.749201	3984..4100	EAST-1 heat-stable toxin	AB042005	0.387	Plasmid (BLAST)
chuA	100.0	1983 / 1983	NODE_75_length_21790_cov_28.262891	17237..19219	Outer membrane hemin receptor	UFZA01000001	0.025	Chromosome
fedA	99.42	515 / 516	NODE_136_length_8876_cov_21.092353	1735..2249	Fimbrial protein F107 subunit A	AM293592	0.886	Plasmid
fedF	99.78	903 / 903	NODE_136_length_8876_cov_21.092353	6241..7143	Fimbrial adhesin AC precursor	AY970782	0.886	Plasmid
hra	94.74	741 / 741	NODE_48_length_40382_cov_32.304335	39166..39906	Heat-resistant agglutinin	CP040456	0.064	Chromosome
iha	100.0	2091 / 2091	NODE_164_length_4790_cov_30.280292	2607..4697	Adherence protein	AE005174	0.016	Chromosome
iss	98.94	283 / 294	NODE_217_length_2336_cov_12.336351	2054..2336	Increased serum survival	CP001509	0.006	Chromosome
iss	99.4	331 / 342	NODE_111_length_13496_cov_35.441095	13166..13496	Increased serum survival	CU928160	0.09	Chromosome
lpfA	96.86	573 / 573	NODE_56_length_36544_cov_32.001812	10246..10818	Long polar fimbriae	CP003034	0.353	Chromosome
ltcA	99.72	703 / 777	NODE_300_length_795_cov_5.938623	1..703	Heat-labile enterotoxin A subunit	EU113243	0.096	Chromosome
neuC	100.0	1164 / 1164	NODE_1_length_188741_cov_29.285095	5352..6515	Polysialic acid capsule biosynthesis protein	NZ_NMNK01000001	0.01	Chromosome
ompT	99.24	526 / 753	NODE_74_length_23027_cov_29.348821	22375..22900	Outer membrane protease (protein protease 7)	CU928162	0.01	Chromosome
ompT	96.97	363 / 363	NODE_218_length_2272_cov_19.665268	202..564	Outer membrane protease (protein protease 7)	UDHB01000050	0.049	Chromosome
stb	100.0	216 / 216	NODE_188_length_3514_cov_7.804842	35..250	Heat-stabile enterotoxin II	AY028790	0.033	Plasmid (BLAST)
terC	98.46	714 / 714	NODE_16_length_84019_cov_32.824417	18173..18886	Tellurium ion resistance protein	CP000468	0.028	Chromosome
terC	97.91	959 / 966	NODE_20_length_79655_cov_32.042249	16179..17137	Tellurium ion resistance protein	MG591698	0.049	Chromosome
traT	100.0	423 / 423	NODE_119_length_12359_cov_26.403940	8668..9090	Outer membrane protein complement resistance	AKKX01000148	0.019	Chromosome
traT	100.0	129 / 129	NODE_87_length_18920_cov_30.840473	6266..6394	Outer membrane protein complement resistance	AMTE01000156	0.046	Chromosome
traT	100.0	738 / 738	NODE_97_length_16767_cov_34.107813	15396..16133	Outer membrane protein complement resistance	AMUM01000194	0.918	Plasmid
E. coli Isolate 23_7
Virulence associated gene	Identity [%]	Query / Template length	Contig	Position in contig	Protein function	Accession number	ppp score	Prediction
cea	94.53	1427 / 1473	NODE_133_length_2699_cov_1381.354199	209..1627	Colicin E1	KM085451	0.135	Plasmid (BLAST)
chuA	99.95	1983 / 1983	NODE_14_length_98895_cov_27.661186	16600..18581	Outer membrane hemin receptor	UINR01000007	0.027	Chromosome
fyuA	100.0	2022 / 2022	NODE_36_length_42639_cov_29.755716	32488..34509	Siderophore receptor	UINR01000017	0.069	Chromosome
gad	99.07	1401 / 1401	NODE_83_length_13776_cov_30.908418	12295..13695	Glutamate decarboxylase	CP001671	0.016	Chromosome
hlyE	99.67	903 / 903	NODE_64_length_25129_cov_28.888249	13545..14447	Avian E.coli haemolysin	AF052225	0.104	Chromosome
hlyF	100.0	1110 / 1110	NODE_99_length_8324_cov_53.595706	2198..3307	Hemolysin F	NC_004998	0.956	Plasmid
ireA	99.95	2049 / 2049	NODE_64_length_25129_cov_28.888249	953..3001	Siderophore receptor	AE014075	0.104	Chromosome
iroN	100.0	2178 / 2178	NODE_65_length_25039_cov_62.920882	11039..13216	Enterobactin siderophore receptor protein	AF449498	0.028	Plasmid (BLAST)
irp2	100.0	6108 / 6108	NODE_36_length_42639_cov_29.755716	13190..19297	High molecular weight protein 2 non-ribosomal peptide synthetase	QOEB01000023	0.069	Chromosome
iss	100.0	294 / 294	NODE_84_length_13480_cov_27.383434	2253..2546	Increased serum survival	CP001665	0.041	Chromosome
iss	100.0	309 / 309	NODE_65_length_25039_cov_62.920882	23696..24004	Increased serum survival	DQ381420	0.028	Plasmid (BLAST)
iucC	99.94	1743 / 1743	NODE_79_length_15629_cov_70.157722	9880..11622	Aerobactin synthetase	CBTO010000002	0.764	Plasmid
iutA	99.95	2202 / 2202	NODE_79_length_15629_cov_70.157722	12978..15179	Ferric aerobactin receptor	NC_007675	0.764	Plasmid
katP	98.24	2211 / 2211	NODE_65_length_25039_cov_62.920882	3329..5536	Plasmid-encoded catalase peroxidase	AB011549	0.028	Plasmid (BLAST)
lpfA	98.95	573 / 573	NODE_25_length_58096_cov_29.368042	27303..27875	Long polar fimbriae	CP003034	0.03	Chromosome
ompT	99.9	954 / 954	NODE_99_length_8324_cov_53.595706	812..1765	Outer membrane protease (protein protease 7)	LT985319	0.956	Plasmid
ompT	96.69	363 / 363	NODE_131_length_2742_cov_16.190440	27..389	Outer membrane protease (protein protease 7)	UDHB01000050	0.05	Chromosome
ompT	99.59	493 / 792	NODE_178_length_906_cov_18.530167	414..906	Outer membrane protease (protein protease 7)	UGCP01000002	0.023	Chromosome
ompT	100.0	954 / 954	NODE_32_length_51367_cov_26.657143	369..1322	Outer membrane protease (protein protease 7)	UGFB01000004	0.023	Chromosome
pic	99.9	4116 / 4116	NODE_100_length_8153_cov_36.979442	199..4314	serine protease autotransporters of Enterobacteriaceae (SPATE)	AE014075	0.197	Chromosome
sitA	100.0	915 / 915	NODE_79_length_15629_cov_70.157722	427..1341	Iron transport protein	ADTK01000286	0.764	Plasmid
terC	98.88	714 / 714	NODE_7_length_144644_cov_29.143810	42414..43127	Tellurium ion resistance protein	CP000468	0.026	Chromosome
terC	98.12	959 / 966	NODE_17_length_82549_cov_28.164822	52894..53852	Tellurium ion resistance protein	MG591698	0.039	Chromosome
traT	100.0	735 / 735	NODE_38_length_41894_cov_68.676659	30412..31146	Outer membrane protein complement resistance	HG977148	0.727	Plasmid
vat	99.78	4131 / 4131	NODE_120_length_4408_cov_30.190376	27..4157	Vacuolating autotransporter toxin	AE014075	0.29	Chromosome
E. coli Isolate 24_8
Virulence associated gene	Identity [%]	Query / Template length	Contig	Position in contig	Protein function	Accession number	ppp score	Prediction
chuA	100.0	1983 / 1983	NODE_53_length_35703_cov_25.471104	16990..18972	Outer membrane hemin receptor	UGDM01000004	0.014	Chromosome
cia	100.0	1881 / 1881	NODE_77_length_19664_cov_39.357834	747..2627	Colicin Ia	CYDV01000045	0.762	Plasmid
cvaC	100.0	312 / 312	NODE_115_length_7607_cov_27.329278	3609..3920	Microcin C	X57525	0.56	Plasmid (BLAST)
etsC	100.0	1371 / 1371	NODE_57_length_32704_cov_35.726279	6350..7720	Putative type I secretion outer membrane protein	DQ381420	0.32	Plasmid (BLAST)
etsC	99.89	942 / 942	NODE_57_length_32704_cov_35.726279	8517..9458	Putative type I secretion outer membrane protein	KU664810	0.32	Plasmid (BLAST)
fyuA	100.0	2022 / 2022	NODE_56_length_33568_cov_29.596902	310..2331	Siderophore receptor	HG941718	0.052	Chromosome
gad	99.93	1401 / 1401	NODE_24_length_76655_cov_23.568446	45735..47135	Glutamate decarboxylase	AP009378	0.007	Chromosome
hlyF	100.0	1110 / 1110	NODE_110_length_8897_cov_26.528278	5779..6888	Hemolysin F	NC_004998	0.984	Plasmid
hra	99.33	741 / 741	NODE_19_length_86482_cov_27.990157	33471..34211	Heat-resistant agglutinin	CP040456	0.037	Chromosome
ibeA	100.0	1371 / 1371	NODE_83_length_16406_cov_25.870999	1589..2959	Invasin of brain endothelial cells	QLNJ01000052	0.01	Chromosome
iroN	100.0	2178 / 2178	NODE_57_length_32704_cov_35.726279	26763..28940	Enterobactin siderophore receptor protein	AF449498	0.32	Plasmid (BLAST)
irp2	99.98	6108 / 6108	NODE_56_length_33568_cov_29.596902	15519..21626	High molecular weight protein 2 non-ribosomal peptide synthetase	NZ_NBKA01000086	0.052	Chromosome
iss	100.0	342 / 342	NODE_126_length_5854_cov_27.032827	1560..1901	Increased serum survival	AE014075	0.018	Chromosome
iss	100.0	309 / 309	NODE_57_length_32704_cov_35.726279	15976..16284	Increased serum survival	DQ381420	0.32	Plasmid (BLAST)
iucC	100.0	1743 / 1743	NODE_94_length_12525_cov_39.881110	4154..5896	Aerobactin synthetase	CBTO010000002	0.735	Plasmid
iutA	100.0	2202 / 2202	NODE_94_length_12525_cov_39.881110	597..2798	Ferric aerobactin receptor	LN831046	0.735	Plasmid
kpsE	99.74	1149 / 1149	NODE_111_length_8429_cov_29.737413	5828..6976	Capsule polysaccharide export inner-membrane protein	CP011134	0.029	Chromosome
kpsMII	100.0	777 / 777	NODE_139_length_4249_cov_10.444930	781..1557	Polysialic acid transport protein; Group 2 capsule	CXWG01000031	0.214	Chromosome
mchF	100.0	2097 / 2097	NODE_115_length_7607_cov_27.329278	4090..6186	ABC transporter protein MchF	CP002089	0.56	Plasmid (BLAST)
ompT	99.9	954 / 954	NODE_11_length_94345_cov_25.289308	60080..61033	Outer membrane protease (protein protease 7)	JNQU01000001	0.009	Chromosome
ompT	99.9	954 / 954	NODE_110_length_8897_cov_26.528278	7321..8274	Outer membrane protease (protein protease 7)	LT985319	0.984	Plasmid
ompT	99.79	954 / 954	NODE_127_length_5518_cov_16.404192	4503..5456	Outer membrane protease (protein protease 7)	NZ_PXZJ01000044	0.26	Chromosome
papA_F48	100.0	552 / 552	NODE_19_length_86482_cov_27.990157	44541..45092	Major pilin subunit F48	CXWG01000029	0.037	Chromosome
papC	100.0	2520 / 2520	NODE_19_length_86482_cov_27.990157	41322..43841	Outer membrane usher P fimbriae	LN874954	0.037	Chromosome
sitA	100.0	641 / 792	NODE_218_length_641_cov_66.412451	1..641	Iron transport protein	CP002797	contig too small
terC	99.3	714 / 714	NODE_30_length_57623_cov_27.556874	23210..23923	Tellurium ion resistance protein	CP000468	0.044	Chromosome
terC	97.41	964 / 966	NODE_1_length_178758_cov_29.518348	47973..48936	Tellurium ion resistance protein	MG591698	0.024	Chromosome
traT	100.0	732 / 732	NODE_77_length_19664_cov_39.357834	18760..19491	Outer membrane protein complement resistance	CXZR01000026	0.762	Plasmid
usp	94.73	1043 / 1041	NODE_25_length_73992_cov_28.161416	37328..38368	Uropathogenic specific protein	AB056437	0.026	Chromosome
yfcV	100.0	567 / 567	NODE_2_length_168778_cov_27.668635	117..683	Fimbrial protein	AP018784	0.024	Chromosome
E. coli Isolate 28_12
Virulence associated gene	Identity [%]	Query / Template length	Contig	Position in contig	Protein function	Accession number	ppp score	Prediction
air	100.0	8802 / 8802	NODE_63_length_25728_cov_22.702160	13651..22452	Enteroaggregative immunoglobulin repeat protein	CP000970	0.075	Chromosome
astA	100.0	117 / 117	NODE_137_length_9359_cov_22.373375	7963..8079	EAST-1 heat-stable toxin	AF160998	0.385	Plasmid (BLAST)
chuA	100.0	1983 / 1983	NODE_111_length_13303_cov_20.982165	2552..4534	Outer membrane hemin receptor	UCZO01000002	0.046	Chromosome
eilA	100.0	1698 / 1698	NODE_63_length_25728_cov_22.702160	22504..24201	Salmonella HilA homolog	CP000970	0.075	Chromosome
gad	100.0	1401 / 1401	NODE_99_length_16447_cov_20.304105	3292..4692	Glutamate decarboxylase	CP000970	0.023	Chromosome
gad	100.0	1401 / 1401	NODE_20_length_67198_cov_24.519047	8011..9411	Glutamate decarboxylase	CP000970	0.006	Chromosome
hra	100.0	792 / 792	NODE_84_length_19194_cov_24.106047	1816..2607	Heat-resistant agglutinin	CP006636	0.271	Chromosome
ibeA	100.0	1320 / 1371	NODE_183_length_3058_cov_22.053565	128..1447	Invasin of brain endothelial cells	CP000970	0.001	Chromosome
iucC	100.0	1743 / 1743	NODE_100_length_15631_cov_36.804051	4009..5751	Aerobactin synthetase	CXZO01000056	0.752	Plasmid
iutA	100.0	2202 / 2202	NODE_100_length_15631_cov_36.804051	452..2653	Ferric aerobactin receptor	CXZO01000056	0.752	Plasmid
kpsE	100.0	1149 / 1149	NODE_141_length_8345_cov_25.931857	1410..2558	Capsule polysaccharide export inner-membrane protein	CP006632	0.024	Chromosome
kpsMII_K5	99.74	777 / 777	NODE_205_length_1799_cov_19.748206	484..1260	Polysialic acid transport protein; Group 2 capsule	UGCH01000001	0.815	Plasmid
lpfA	100.0	573 / 573	NODE_120_length_12351_cov_18.916639	68..640	Long polar fimbriae	CP000970	0.002	Chromosome
sitA	100.0	915 / 915	NODE_100_length_15631_cov_36.804051	14290..15204	Iron transport protein	ADTK01000286	0.752	Plasmid
terC	98.46	714 / 714	NODE_31_length_46502_cov_22.475191	28467..29180	Tellurium ion resistance protein	CP007491	0.017	Chromosome
terC	97.3	964 / 966	NODE_34_length_45130_cov_25.643157	32061..33024	Tellurium ion resistance protein	MG591698	0.017	Chromosome
usp	98.94	1041 / 1041	NODE_5_length_103624_cov_24.524344	769..1809	Uropathogenic specific protein	AB056439	0.04	Chromosome
yfcV	100.0	567 / 567	NODE_16_length_71670_cov_24.395077	70996..71562	Fimbrial protein	UFZN01000001	0.053	Chromosome
E. coli Isolate 29_13
Virulence associated gene	Identity [%]	Query / Template length	Contig	Position in contig	Protein function	Accession number	ppp score	Prediction
air	100.0	8802 / 8802	NODE_68_length_22967_cov_10.312828	13661..22462	Enteroaggregative immunoglobulin repeat protein	CP000970	0.048	Chromosome
astA	100.0	117 / 117	NODE_187_length_9023_cov_11.958746	5871..5987	EAST-1 heat-stable toxin	AF160998	0.581	Plasmid (BLAST)
chuA	100.0	1983 / 1983	NODE_83_length_19933_cov_9.604514	2471..4453	Outer membrane hemin receptor	UCZO01000002	0.035	Chromosome
eilA	99.83	1181 / 1698	NODE_355_length_1181_cov_8.194497	1..1181	Salmonella HilA homolog	CP000970	0.223	Chromosome
gad	99.68	1234 / 1401	NODE_348_length_1236_cov_11.063120	3..1236	Glutamate decarboxylase	CP000970	0.004	Chromosome
gad	99.93	1401 / 1401	NODE_112_length_15736_cov_9.420463	148..1548	Glutamate decarboxylase	CP000970	0.147	Chromosome
ibeA	100.0	1371 / 1371	NODE_100_length_17689_cov_12.273944	14706..16076	Invasin of brain endothelial cells	CP000970	0.069	Chromosome
iucC	100.0	1743 / 1743	NODE_115_length_15302_cov_13.379769	3680..5422	Aerobactin synthetase	CXZO01000056	0.797	Plasmid
iutA	100.0	2202 / 2202	NODE_115_length_15302_cov_13.379769	123..2324	Ferric aerobactin receptor	CXZO01000056	0.797	Plasmid
kpsE	100.0	1149 / 1149	NODE_199_length_8197_cov_10.173854	5801..6949	Capsule polysaccharide export inner-membrane protein	CP006632	0.074	Chromosome
kpsMII_K5	100.0	777 / 777	NODE_320_length_1763_cov_10.015892	347..1123	Polysialic acid transport protein; Group 2 capsule	UGCH01000001	0.845	Plasmid
lpfA	100.0	573 / 573	NODE_116_length_15270_cov_11.480486	11287..11859	Long polar fimbriae	CP000970	0.187	Chromosome
sitA	100.0	915 / 915	NODE_115_length_15302_cov_13.379769	13961..14875	Iron transport protein	ADTK01000286	0.797	Plasmid
terC	98.46	714 / 714	NODE_37_length_34090_cov_11.039690	23730..24443	Tellurium ion resistance protein	CP007491	0.015	Chromosome
terC	97.3	964 / 966	NODE_71_length_22692_cov_10.360957	12032..12995	Tellurium ion resistance protein	MG591698	0.017	Chromosome
usp	98.94	1041 / 1041	NODE_305_length_2136_cov_7.615729	313..1353	Uropathogenic specific protein	AB056439	0.267	Chromosome
yfcV	100.0	565 / 567	NODE_13_length_50285_cov_10.859923	91..655	Fimbrial protein	UFZN01000001	0.032	Chromosome
E. coli Isolate 35_19
Virulence associated gene	Identity [%]	Query / Template length	Contig	Position in contig	Protein function	Accession number	ppp score	Prediction
cia	99.62	264 / 264	NODE_121_length_7826_cov_24.734901	7029..7292	Colicin Ia	UGDH01000002	0.956	Plasmid
cib	100.0	1881 / 1881	NODE_99_length_13560_cov_34.280950	953..2833	Colicin Ib	HQ114281	0.708	Plasmid
fanA	100.0	275 / 282	NODE_151_length_3721_cov_27.378130	1..275	Involved in biogenesis of K99/F5 fimbriae	X05797	0.744	Plasmid
gad	100.0	1133 / 1401	NODE_211_length_1133_cov_42.436382	1..1133	Glutamate decarboxylase	AP010953	0.012	Chromosome
iss	98.98	294 / 294	NODE_31_length_58055_cov_22.728439	18289..18582	Increased serum survival	CP001665	0.036	Chromosome
terC	100.0	714 / 714	NODE_13_length_83847_cov_21.525944	17225..17938	Tellurium ion resistance protein	CP007491	0.02	Chromosome
terC	99.9	966 / 966	NODE_24_length_62902_cov_23.170944	12987..13952	Tellurium ion resistance protein	MG591698	0.034	Chromosome
traT	99.59	732 / 732	NODE_101_length_13452_cov_30.363302	12568..13299	Outer membrane protein complement resistance	NC_010862	0.689	Plasmid (BLAST)
E. coli Isolate 37_21
Virulence associated gene	Identity [%]	Query / Template length	Contig	Position in contig	Protein function	Accession number	ppp score	Prediction
astA	99.15	117 / 117	NODE_232_length_2275_cov_52.333799	1061..1177	EAST-1 heat-stable toxin	AB042005	1	Plasmid
gad	99.91	1100 / 1401	NODE_286_length_1100_cov_67.131552	1..1100	Glutamate decarboxylase	AP009240	0.002	Chromosome
iha	99.95	2091 / 2091	NODE_138_length_9993_cov_27.725623	6063..8152	Adherence protein	AE005174	0.067	Chromosome
iss	100.0	294 / 294	NODE_134_length_10689_cov_27.888468	3956..4249	Increased serum survival	CP001846	0.081	Chromosome
lpfA	99.83	573 / 573	NODE_33_length_43788_cov_34.274547	12726..13298	Long polar fimbriae	AP010953	0.043	Chromosome
sepA	100.0	3380 / 4092	NODE_196_length_4177_cov_31.060988	123..3502	Shigella extracellular protein A	AY604009	0.776	Plasmid
sta1	100.0	219 / 219	NODE_199_length_4055_cov_29.858707	3535..3753	Heat-stabile enterotoxin ST-Ia	AJ555214	0.994	Plasmid
stb	100.0	216 / 216	NODE_232_length_2275_cov_52.333799	313..528	Heat-stabile enterotoxin II	CP000913	1	Plasmid
stx2A	99.06	960 / 960	NODE_6_length_83772_cov_47.823193	6216..7175	Shiga toxin 2, subunit A, variant e	AY332411	0.018	Chromosome
stx2B	100.0	264 / 264	NODE_6_length_83772_cov_47.823193	7188..7451	Shiga toxin 2, subunit B, variant e	AB252836	0.018	Chromosome
terC	100.0	1041 / 1041	NODE_138_length_9993_cov_27.725623	2430..3470	Tellurium ion resistance protein	CP006262	0.067	Chromosome
terC	98.88	714 / 714	NODE_14_length_63731_cov_33.008223	13301..14014	Tellurium ion resistance protein	CP007491	0.023	Chromosome
terC	99.79	966 / 966	NODE_32_length_45234_cov_33.218126	12360..13325	Tellurium ion resistance protein	MG591698	0.036	Chromosome
traT	100.0	423 / 423	NODE_112_length_14806_cov_26.588732	2054..2476	Outer membrane protein complement resistance	AKKX01000148	0.073	Chromosome
traT	100.0	129 / 129	NODE_147_length_9057_cov_29.181747	2511..2639	Outer membrane protein complement resistance	AMTE01000156	0.269	Chromosome
traT	100.0	735 / 735	NODE_192_length_4518_cov_43.869050	1625..2359	Outer membrane protein complement resistance	NZ_QXIP01000066	0.384	Plasmid (BLAST)
stx2	99.28	1243 / 1243	NODE_6_length_83772_cov_47.823193	6216..7458	O121 NP9621, variant e	AY332411	0.018	Chromosome
E. coli Isolate 46_30
Virulence associated gene	Identity [%]	Query / Template length	Contig	Position in contig	Protein function	Accession number	ppp score	Prediction
stx2	100.0	1236 / 1236	NODE_5_length_111507_cov_33.046184	83271..84506	O139 S1191, variant e	M21534	0.036	Chromosome
sepA	98.39	4049 / 4092	NODE_129_length_7508_cov_61.239940	127..4175	Shigella extracellular protein A	AY604009	0.92	Plasmid
stx2A	100.0	960 / 960	NODE_5_length_111507_cov_33.046184	83271..84230	Shiga toxin 2, subunit A, variant e	FM998849	0.036	Chromosome
stx2B	100.0	264 / 264	NODE_5_length_111507_cov_33.046184	84243..84506	Shiga toxin 2, subunit B, variant e	AB252836	0.036	Chromosome
terC	98.88	714 / 714	NODE_10_length_93054_cov_34.323889	17082..17795	Tellurium ion resistance protein	CP007491	0.019	Chromosome
terC	99.27	959 / 966	NODE_14_length_81796_cov_34.297543	47305..48263	Tellurium ion resistance protein	MG591698	0.032	Chromosome
traT	100.0	777 / 777	NODE_92_length_16398_cov_30.775121	3802..4578	Outer membrane protein complement resistance	UCUE01000045	0.853	Plasmid
E. coli Isolate 51_15
Virulence associated gene	Identity [%]	Query / Template length	Contig	Position in contig	Protein function	Accession number	ppp score	Prediction
gad	99.91	1151 / 1401	NODE_126_length_1151_cov_58.069336	1..1151	Glutamate decarboxylase	AP009240	0.014	Chromosome
lpfA	100.0	573 / 573	NODE_84_length_10028_cov_25.063529	90..662	Long polar fimbriae	CP002185	0.01	Chromosome
terC	100.0	714 / 714	NODE_21_length_76566_cov_25.611900	51695..52408	Tellurium ion resistance protein	CP007491	0.039	Chromosome
terC	99.9	966 / 966	NODE_18_length_87778_cov_25.485459	51382..52347	Tellurium ion resistance protein	MG591698	0.027	Chromosome
E. coli Isolate 66_41
Virulence associated gene	Identity [%]	Query / Template length	Contig	Position in contig	Protein function	Accession number	ppp score	Prediction
gad	99.91	1079 / 1401	NODE_134_length_1079_cov_102.653361	1..1079	Glutamate decarboxylase	AP009240	0	Chromosome
hra	100.0	792 / 792	NODE_57_length_27953_cov_41.199022	8938..9729	Heat-resistant agglutinin	CP006636	0.017	Chromosome
iss	100.0	294 / 294	NODE_77_length_13851_cov_30.873433	8770..9063	Increased serum survival	CP001665	0.051	Chromosome
lpfA	100.0	573 / 573	NODE_107_length_4912_cov_39.822780	4229..4801	Long polar fimbriae	AP010953	0.073	Chromosome
ompT	100.0	954 / 954	NODE_77_length_13851_cov_30.873433	62..1015	Outer membrane protease (protein protease 7)	JNMM01000033	0.051	Chromosome
terC	100.0	714 / 714	NODE_8_length_102117_cov_45.706030	84109..84822	Tellurium ion resistance protein	CP007491	0.026	Chromosome
terC	99.27	959 / 966	NODE_23_length_64331_cov_43.919304	12583..13541	Tellurium ion resistance protein	MG591698	0.024	Chromosome
E. coli Isolate 67_42
Virulence associated gene	Identity [%]	Query / Template length	Contig	Position in contig	Protein function	Accession number	ppp score	Prediction
K88ab	99.65	849 / 849	NODE_127_length_11196_cov_28.097931	5095..5943	K88/F4 protein subunit	CP002730	0.562	Plasmid (BLAST)
astA	100.0	117 / 117	NODE_310_length_1232_cov_25.228054	35..151	EAST-1 heat-stable toxin	AB042002	0.409	Chromosome
astA	100.0	93 / 117	NODE_180_length_5516_cov_31.479310	5424..5516	EAST-1 heat-stable toxin	AB042002	0.998	Plasmid
astA	100.0	117 / 117	NODE_173_length_6140_cov_19.010311	35..151	EAST-1 heat-stable toxin	AB042005	0.907	Plasmid
capU	100.0	1089 / 1089	NODE_198_length_4222_cov_18.130647	2207..3295	Hexosyltransferase homolog	CP002729	0.91	Plasmid
cba	100.0	1536 / 1536	NODE_149_length_8974_cov_20.591500	531..2066	Colicin B	FJ664724	0.82	Plasmid
cia	100.0	147 / 147	NODE_98_length_16293_cov_26.295806	4071..4217	Colicin Ia	QMGM01000002	0.701	Plasmid
cma	99.51	820 / 816	NODE_269_length_1723_cov_11.784461	174..993	Colicin M	FJ664737	0.001	Plasmid (BLAST)
gad	99.86	1401 / 1401	NODE_2_length_111287_cov_27.752375	84227..85627	Glutamate decarboxylase	U00096	0.041	Chromosome
iha	100.0	2091 / 2091	NODE_83_length_19172_cov_23.130900	14964..17054	Adherence protein	AE005174	0.072	Chromosome
ltcA	100.0	777 / 777	NODE_173_length_6140_cov_19.010311	4082..4858	Heat-labile enterotoxin A subunit	EU113243	0.907	Plasmid
stb	100.0	216 / 216	NODE_411_length_499_cov_5.260753	110..325	Heat-stabile enterotoxin II	AY028790	contig too small
terC	100.0	1041 / 1041	NODE_83_length_19172_cov_23.130900	11331..12371	Tellurium ion resistance protein	CP006262	0.072	Chromosome
terC	99.3	714 / 714	NODE_13_length_77735_cov_27.973972	11282..11995	Tellurium ion resistance protein	CP007491	0.028	Chromosome
terC	99.37	959 / 966	NODE_19_length_66242_cov_27.836406	13423..14381	Tellurium ion resistance protein	MG591698	0.028	Chromosome
traT	100.0	738 / 738	NODE_58_length_31437_cov_23.353178	10422..11159	Outer membrane protein complement resistance	AGTD01000004	0.805	Plasmid
traT	100.0	423 / 423	NODE_254_length_2202_cov_20.298795	490..912	Outer membrane protein complement resistance	AKKX01000148	0.015	Chromosome
E. coli Isolate 68_43
Virulence associated gene	Identity [%]	Query / Template length	Contig	Position in contig	Protein function	Accession number	ppp score	Prediction
K88ab	99.65	849 / 849	NODE_87_length_11197_cov_77.147425	5255..6103	K88/F4 protein subunit	CP002730	0.603	Plasmid (BLAST)
astA	100.0	75 / 117	NODE_408_length_363_cov_158.177966	1..75	EAST-1 heat-stable toxin	AB042002	contig too small
astA	100.0	117 / 117	NODE_232_length_938_cov_145.053021	788..904	EAST-1 heat-stable toxin	AB042002	0.131	Plasmid (BLAST)
astA	100.0	117 / 117	NODE_94_length_10118_cov_39.894805	5990..6106	EAST-1 heat-stable toxin	AB042005	0.328	Plasmid (BLAST)
capU	100.0	1089 / 1089	NODE_119_length_4854_cov_22.407023	919..2007	Hexosyltransferase homolog	CP002729	0.193	Chromosome
cba	100.0	1536 / 1536	NODE_96_length_9021_cov_47.340567	6909..8444	Colicin B	FJ664724	0.891	Plasmid
cia	100.0	147 / 147	NODE_61_length_26857_cov_75.079798	4071..4217	Colicin Ia	QMGM01000002	0.747	Plasmid
cma	99.51	820 / 816	NODE_177_length_1764_cov_26.265119	215..1034	Colicin M	FJ664737	0.002	Plasmid (BLAST)
gad	100.0	1133 / 1401	NODE_209_length_1133_cov_81.311133	1..1133	Glutamate decarboxylase	U00096	0	Chromosome
iha	100.0	2091 / 2091	NODE_63_length_24407_cov_33.176977	14964..17054	Adherence protein	AE005174	0.103	Chromosome
ltcA	100.0	777 / 777	NODE_94_length_10118_cov_39.894805	1283..2059	Heat-labile enterotoxin A subunit	EU113243	0.328	Plasmid (BLAST)
stb	100.0	216 / 216	NODE_94_length_10118_cov_39.894805	6639..6854	Heat-stabile enterotoxin II	AY028790	0.328	Plasmid (BLAST)
terC	100.0	1041 / 1041	NODE_63_length_24407_cov_33.176977	11331..12371	Tellurium ion resistance protein	CP006262	0.103	Chromosome
terC	99.3	714 / 714	NODE_37_length_45707_cov_36.465950	27707..28420	Tellurium ion resistance protein	CP007491	0.017	Chromosome
terC	99.37	959 / 966	NODE_19_length_95846_cov_35.090891	65042..66000	Tellurium ion resistance protein	MG591698	0.021	Chromosome
traT	100.0	738 / 738	NODE_52_length_34698_cov_59.669636	21797..22534	Outer membrane protein complement resistance	AGTD01000004	0.699	Plasmid (BLAST)
traT	100.0	423 / 423	NODE_141_length_2962_cov_21.353792	490..912	Outer membrane protein complement resistance	AKKX01000148	0.015	Chromosome
traT	100.0	129 / 129	NODE_82_length_13498_cov_34.232743	6957..7085	Outer membrane protein complement resistance	AMTE01000156	0.08	Chromosome
E. coli Isolate 69_44
Virulence associated gene	Identity [%]	Query / Template length	Contig	Position in contig	Protein function	Accession number	ppp score	Prediction
cia	100.0	1881 / 1881	NODE_144_length_6215_cov_43.749343	2927..4807	Colicin Ia	CYDV01000045	0.873	Plasmid
cvaC	98.51	201 / 201	NODE_121_length_9654_cov_70.625276	4806..5005	Microcin C	QOOR01000080	0.367	Plasmid (BLAST)
etsC	100.0	1371 / 1371	NODE_111_length_12349_cov_46.415971	4200..5570	Putative type I secretion outer membrane protein	DQ381420	0.213	Plasmid (BLAST)
etsC	100.0	942 / 942	NODE_111_length_12349_cov_46.415971	6367..7308	Putative type I secretion outer membrane protein	KU664810	0.213	Plasmid (BLAST)
gad	99.79	1401 / 1401	NODE_28_length_54313_cov_29.872421	49621..51021	Glutamate decarboxylase	AP009240	0.059	Chromosome
hlyF	100.0	1110 / 1110	NODE_193_length_2149_cov_17.334322	24..1133	Hemolysin F	UCZJ01000024	0.994	Plasmid
iroN	99.91	2178 / 2178	NODE_99_length_14551_cov_50.189129	12086..14263	Enterobactin siderophore receptor protein	AF449498	0.389	Plasmid (BLAST)
iss	100.0	294 / 294	NODE_168_length_3653_cov_24.905842	1171..1464	Increased serum survival	CP001665	0.332	Chromosome
iss	100.0	309 / 309	NODE_99_length_14551_cov_50.189129	1299..1607	Increased serum survival	DQ381420	0.389	Plasmid (BLAST)
iucC	100.0	1743 / 1743	NODE_95_length_15776_cov_53.577609	4154..5896	Aerobactin synthetase	CBTO010000002	0.767	Plasmid
iutA	100.0	2202 / 2202	NODE_95_length_15776_cov_53.577609	597..2798	Ferric aerobactin receptor	LN831046	0.767	Plasmid
lpfA	100.0	552 / 573	NODE_3_length_112736_cov_29.149038	176..727	Long polar fimbriae	AP010953	0.018	Chromosome
ompT	100.0	954 / 954	NODE_100_length_14283_cov_22.675685	8097..9050	Outer membrane protease (protein protease 7)	JNMM01000033	0.028	Chromosome
ompT	99.9	954 / 954	NODE_156_length_4749_cov_41.321073	367..1320	Outer membrane protease (protein protease 7)	LT985319	0.056	Plasmid (BLAST)
sitA	100.0	915 / 915	NODE_95_length_15776_cov_53.577609	14435..15349	Iron transport protein	ADTK01000286	0.767	Plasmid
terC	100.0	714 / 714	NODE_42_length_39649_cov_30.998406	11281..11994	Tellurium ion resistance protein	CP007491	0.017	Chromosome
terC	99.27	959 / 966	NODE_11_length_70498_cov_28.036720	19453..20411	Tellurium ion resistance protein	MG591698	0.028	Chromosome
traT	100.0	732 / 732	NODE_84_length_18667_cov_50.569741	136..867	Outer membrane protein complement resistance	CXZR01000026	0.934	Plasmid
E. coli Isolate 70_45
Virulence associated gene	Identity [%]	Query / Template length	Contig	Position in contig	Protein function	Accession number	ppp score	Prediction
cba	99.93	1536 / 1536	NODE_105_length_10204_cov_50.933016	7713..9248	Colicin B	FJ664724	0.856	Plasmid
cea	100.0	1569 / 1569	NODE_125_length_6774_cov_352.577102	3581..5149	Colicin E1	LAUC01000234	0.938	Plasmid
cia	100.0	1881 / 1881	NODE_51_length_31853_cov_40.906165	13098..14978	Colicin Ia	UDBB01000022	0.867	Plasmid
cma	99.75	787 / 816	NODE_195_length_1651_cov_36.026903	120..906	Colicin M	FJ664737	0	Plasmid (BLAST)
fasA	100.0	585 / 585	NODE_109_length_9284_cov_15.802992	1181..1765	Fimbriae 987P/F6 subunit	M35257	0.338	Chromosome
gad	99.86	1401 / 1401	NODE_12_length_100720_cov_31.231945	89437..90837	Glutamate decarboxylase	AP009240	0.059	Chromosome
iss	98.98	294 / 294	NODE_159_length_2560_cov_19.010275	725..1018	Increased serum survival	CP001509	0.022	Chromosome
lpfA	100.0	573 / 573	NODE_145_length_4040_cov_32.455150	202..774	Long polar fimbriae	AP010953	0.013	Chromosome
ompT	100.0	954 / 954	NODE_46_length_35583_cov_28.188713	3904..4857	Outer membrane protease (protein protease 7)	HE962388	0.04	Chromosome
terC	100.0	714 / 714	NODE_22_length_56907_cov_32.890613	11391..12104	Tellurium ion resistance protein	CP007491	0.036	Chromosome
terC	99.9	966 / 966	NODE_20_length_64987_cov_31.565665	12251..13216	Tellurium ion resistance protein	MG591698	0.024	Chromosome
traT	100.0	738 / 738	NODE_45_length_35750_cov_69.921427	24868..25605	Outer membrane protein complement resistance	AMUM01000194	0.522	Plasmid (BLAST)
E. coli Isolate 73_48
Virulence associated gene	Identity [%]	Query / Template length	Contig	Position in contig	Protein function	Accession number	ppp score	Prediction
astA	100.0	117 / 117	NODE_230_length_1315_cov_204.216330	412..528	EAST-1 heat-stable toxin	AB042002	0.831	Plasmid
astA	100.0	75 / 117	NODE_190_length_2228_cov_43.178486	1..75	EAST-1 heat-stable toxin	AB042002	0.065	Chromosome
gad	99.93	1401 / 1401	NODE_71_length_27657_cov_30.302833	14172..15572	Glutamate decarboxylase	CP002967	0.005	Chromosome
stb	100.0	216 / 216	NODE_190_length_2228_cov_43.178486	1944..2159	Heat-stabile enterotoxin II	AY028790	0.065	Plasmid (BLAST)
terC	100.0	714 / 714	NODE_7_length_84590_cov_34.512437	17267..17980	Tellurium ion resistance protein	CP007491	0.021	Chromosome
terC	99.9	966 / 966	NODE_12_length_75123_cov_34.084671	46511..47476	Tellurium ion resistance protein	MG591698	0.03	Chromosome
E. coli Isolate 76_51
Virulence associated gene	Identity [%]	Query / Template length	Contig	Position in contig	Protein function	Accession number	ppp score	Prediction
K88ab	99.18	852 / 852	NODE_215_length_6258_cov_29.273691	5258..6109	K88/F4 protein subunit	AJ616239	0.233	Plasmid (BLAST)
astA	100.0	117 / 117	NODE_124_length_13080_cov_25.346483	12930..13046	EAST-1 heat-stable toxin	AB042002	0.12	Chromosome
astA	100.0	93 / 117	NODE_791_length_381_cov_67.169291	1..93	EAST-1 heat-stable toxin	AB042002	contig too small for ppp
astA	100.0	117 / 117	NODE_182_length_8128_cov_32.274216	35..151	EAST-1 heat-stable toxin	AB042005	0.859	Plasmid
capU	100.0	1089 / 1089	NODE_297_length_3034_cov_12.908497	960..2048	Hexosyltransferase homolog	CP002729	0.509	Chromosome
cba	100.0	1536 / 1536	NODE_208_length_6839_cov_17.791716	59..1594	Colicin B	FJ664724	0.447	Plasmid (BLAST)
cma	99.51	820 / 816	NODE_422_length_1350_cov_13.275552	380..1199	Colicin M	FJ664737	0.468	Plasmid (BLAST)
gad	99.86	1401 / 1401	NODE_63_length_25884_cov_24.089413	24238..25638	Glutamate decarboxylase	U00096	0.016	Chromosome
iha	100.0	2091 / 2091	NODE_89_length_18581_cov_23.306654	14964..17054	Adherence protein	AE005174	0.067	Chromosome
terC	100.0	1041 / 1041	NODE_89_length_18581_cov_23.306654	11331..12371	Tellurium ion resistance protein	CP006262	0.067	Chromosome
terC	99.3	714 / 714	NODE_3_length_77803_cov_24.962163	65877..66590	Tellurium ion resistance protein	CP007491	0.022	Chromosome
terC	99.37	959 / 966	NODE_11_length_60097_cov_26.214757	13416..14374	Tellurium ion resistance protein	MG591698	0.035	Chromosome
traT	100.0	591 / 738	NODE_604_length_629_cov_35.231076	39..629	Outer membrane protein complement resistance	AGTD01000004	contig too small
traT	100.0	423 / 423	NODE_349_length_2141_cov_14.402185	490..912	Outer membrane protein complement resistance	AKKX01000148	0.046	Chromosome
traT	100.0	129 / 129	NODE_318_length_2570_cov_13.985264	2318..2446	Outer membrane protein complement resistance	AMTE01000156	0.703	Plasmid
E. coli Isolate 82_57
Virulence associated gene	Identity [%]	Query / Template length	Contig	Position in contig	Protein function	Accession number	ppp score	Prediction
stx2	100.0	1236 / 1236	NODE_1_length_181160_cov_36.819757	43193..44428	O139 S1191, variant e	M21534	0.028	Chromosome
astA	100.0	117 / 117	NODE_229_length_710_cov_126.845626	379..495	EAST-1 heat-stable toxin	AB042002	0.974	Plasmid
fedA	96.31	515 / 516	NODE_113_length_8836_cov_75.901484	2535..3049	Fimbrial protein F107 subunit A	AM293592	0.899	Plasmid
fedF	100.0	903 / 903	NODE_113_length_8836_cov_75.901484	7042..7944	Fimbrial adhesin AC precursor	AY970808	0.899	Plasmid
gad	99.91	1151 / 1401	NODE_191_length_1151_cov_95.299805	1..1151	Glutamate decarboxylase	AP009240	0.014	Chromosome
gad	99.91	1151 / 1401	NODE_191_length_1151_cov_95.299805	1..1151	Glutamate decarboxylase	CP002185	0.152	Chromosome
lpfA	100.0	573 / 573	NODE_59_length_29631_cov_43.514913	19770..20342	Long polar fimbriae	CP002185	0.152	Chromosome
sepA	98.46	4092 / 4092	NODE_67_length_23768_cov_50.369824	2393..6484	Shigella extracellular protein A	AY604009	0.956	Plasmid
stx2A	100.0	960 / 960	NODE_1_length_181160_cov_36.819757	43193..44152	Shiga toxin 2, subunit A, variant e	FM998849	0.028	Chromosome
stx2B	100.0	264 / 264	NODE_1_length_181160_cov_36.819757	44165..44428	Shiga toxin 2, subunit B, variant e	AB252836	0.028	Chromosome
terC	99.02	714 / 714	NODE_40_length_46818_cov_42.030713	17111..17824	Tellurium ion resistance protein	CP007491	0.042	Chromosome
terC	99.9	966 / 966	NODE_57_length_30102_cov_40.442736	18644..19609	Tellurium ion resistance protein	MG591698	0.062	Chromosome
traT	98.88	178 / 177	NODE_47_length_40709_cov_83.274900	20970..21147	Outer membrane protein complement resistance	AIGY01000005	0.885	Plasmid
traT	100.0	303 / 303	NODE_47_length_40709_cov_83.274900	21381..21683	Outer membrane protein complement resistance	UEKA01000045	0.885	Plasmid
E. coli Isolate 94_69
Virulence associated gene	Identity [%]	Query / Template length	Contig	Position in contig	Protein function	Accession number	ppp score	Prediction
cea	100.0	1569 / 1569	NODE_95_length_6615_cov_642.450062	934..2502	Colicin E1	LAUC01000234	0.899	Plasmid
cnf1	99.97	3045 / 3045	NODE_78_length_15756_cov_24.697741	8198..11242	Cytotoxic necrotizing factor	AM261284	0.054	Chromosome
cvaC	100.0	312 / 312	NODE_44_length_36318_cov_40.869001	21238..21549	Microcin C	X57525	0.376	Plasmid (BLAST)
etsC	99.79	942 / 942	NODE_68_length_22714_cov_37.381193	17747..18688	Putative type I secretion outer membrane protein	KU664810	0.522	Plasmid (BLAST)
etsC	100.0	1308 / 1308	NODE_68_length_22714_cov_37.381193	13853..15160	Putative type I secretion outer membrane protein	UGFJ01000001	0.522	Plasmid (BLAST)
gad	99.79	1401 / 1401	NODE_11_length_123321_cov_31.285460	83804..85204	Glutamate decarboxylase	AP009240	0.035	Chromosome
hlyF	100.0	1110 / 1110	NODE_68_length_22714_cov_37.381193	5199..6308	Hemolysin F	UGFJ01000001	0.522	Plasmid (BLAST)
hra	99.87	741 / 741	NODE_4_length_148757_cov_31.601198	147248..147988	Heat-resistant agglutinin	CP040456	0.028	Chromosome
iroN	99.86	2178 / 2178	NODE_44_length_36318_cov_40.869001	11624..13801	Enterobactin siderophore receptor protein	AY545598	0.376	Plasmid (BLAST)
iss	100.0	294 / 294	NODE_36_length_45548_cov_26.568636	42821..43114	Increased serum survival	CP001665	0.023	Chromosome
iss	100.0	309 / 309	NODE_44_length_36318_cov_40.869001	837..1145	Increased serum survival	DQ381420	0.376	Plasmid (BLAST)
iucC	100.0	1743 / 1743	NODE_79_length_15628_cov_44.956583	9879..11621	Aerobactin synthetase	CBTO010000002	0.762	Plasmid
iutA	100.0	2202 / 2202	NODE_79_length_15628_cov_44.956583	12977..15178	Ferric aerobactin receptor	CXZO01000056	0.762	Plasmid
lpfA	100.0	573 / 573	NODE_40_length_40117_cov_32.937234	9298..9870	Long polar fimbriae	AP010953	0.055	Chromosome
mchF	100.0	2097 / 2097	NODE_44_length_36318_cov_40.869001	18972..21068	ABC transporter protein MchF	X57524	0.376	Plasmid (BLAST)
ompT	100.0	954 / 954	NODE_80_length_14576_cov_25.715828	5234..6187	Outer membrane protease (protein protease 7)	JNMM01000033	0.08	Chromosome
ompT	100.0	954 / 954	NODE_68_length_22714_cov_37.381193	6741..7694	Outer membrane protease (protein protease 7)	MG692627	0.522	Plasmid (BLAST)
papA_F1651A	99.82	549 / 549	NODE_57_length_26405_cov_29.784991	16043..16591	Major pilin subunit F1651A	ECOF165A	0.164	Chromosome
papC	99.56	2511 / 2511	NODE_57_length_26405_cov_29.784991	17300..19810	Outer membrane usher P fimbriae	ADTJ01000356	0.164	Chromosome
sitA	100.0	915 / 915	NODE_79_length_15628_cov_44.956583	426..1340	Iron transport protein	ADTK01000286	0.762	Plasmid
terC	100.0	714 / 714	NODE_1_length_244636_cov_29.459455	24056..24769	Tellurium ion resistance protein	CP007491	0.021	Chromosome
terC	99.27	959 / 966	NODE_21_length_87774_cov_29.571292	50837..51795	Tellurium ion resistance protein	MG591698	0.028	Chromosome
traT	99.44	178 / 177	NODE_94_length_6904_cov_37.277556	6685..6862	Outer membrane protein complement resistance	AIGY01000005	0.722	Plasmid
traT	100.0	732 / 732	NODE_91_length_7768_cov_55.589190	147..878	Outer membrane protein complement resistance	LAUD01000149	0.655	Plasmid
traT	99.67	303 / 303	NODE_159_length_604_cov_40.383648	147..449	Outer membrane protein complement resistance	UEKA01000045	contig too small
tsh	99.98	4134 / 4134	NODE_44_length_36318_cov_40.869001	27188..31321	Temperature-sensitive hemagglutinin	EU330199	0.376	Plasmid (BLAST)
E. coli Isolate 98_73
Virulence associated gene	Identity [%]	Query / Template length	Contig	Position in contig	Protein function	Accession number	ppp score	Prediction
astA	99.15	117 / 117	NODE_75_length_8243_cov_51.498398	7027..7143	EAST-1 heat-stable toxin	AB042005	0.953	Plasmid
fyuA	100.0	2022 / 2022	NODE_11_length_121097_cov_27.699611	111055..113076	Siderophore receptor	AHAX01000032	0.031	Chromosome
irp2	99.97	6108 / 6108	NODE_11_length_121097_cov_27.699611	91760..97867	High molecular weight protein 2 non-ribosomal peptide synthetase	QOEM01000039	0.031	Chromosome
papC	91.19	2475 / 2511	NODE_59_length_24500_cov_52.343864	7276..9750	Outer membrane usher P fimbriae	MG692627	0.445	Chromosome
stb	100.0	216 / 216	NODE_75_length_8243_cov_51.498398	6279..6494	Heat-stabile enterotoxin II	AY028790	0.953	Plasmid
terC	98.88	714 / 714	NODE_22_length_87256_cov_28.827773	66707..67420	Tellurium ion resistance protein	CP007491	0.019	Chromosome
terC	99.79	959 / 966	NODE_8_length_127391_cov_30.623452	12589..13547	Tellurium ion resistance protein	MG591698	0.036	Chromosome
traT	99.87	777 / 777	NODE_64_length_14490_cov_106.381466	2164..2939	Outer membrane protein complement resistance	UDAB01000030	0.809	Plasmid
E. coli Isolate 99_74
Virulence associated gene	Identity [%]	Query / Template length	Contig	Position in contig	Protein function	Accession number	ppp score	Prediction
cea	99.94	1569 / 1569	NODE_71_length_6619_cov_879.020949	4114..5682	Colicin E1	LAUC01000234	0.924	Plasmid
chuA	100.0	1983 / 1983	NODE_41_length_35858_cov_33.265680	16992..18974	Outer membrane hemin receptor	UGDM01000004	0.016	Chromosome
cia	98.64	147 / 147	NODE_195_length_375_cov_19.302419	214..360	Colicin Ia	QMGM01000002	0.462	Chromosome
cia	99.32	147 / 147	NODE_67_length_8566_cov_55.172769	7856..8002	Colicin Ia	QMGM01000002	contig too small
cia	98.53	408 / 528	NODE_173_length_541_cov_62.263285	1..408	Colicin Ia	UCWM01000120	contig too small
cia	93.68	253 / 264	NODE_117_length_1416_cov_28.321955	622..874	Colicin Ia	UGDH01000002	0.232	Plasmid (BLAST)
cnf1	100.0	3045 / 3045	NODE_42_length_35099_cov_27.158956	21967..25011	Cytotoxic necrotizing factor	AM261284	0.268	Chromosome
cvaC	100.0	312 / 312	NODE_38_length_42497_cov_44.691810	36673..36984	Microcin C	X57525	0.376	Plasmid (BLAST)
etsC	100.0	1371 / 1371	NODE_38_length_42497_cov_44.691810	6636..8006	Putative type I secretion outer membrane protein	DQ381420	0.376	Plasmid (BLAST)
etsC	100.0	942 / 942	NODE_38_length_42497_cov_44.691810	8803..9744	Putative type I secretion outer membrane protein	KU664810	0.376	Plasmid (BLAST)
fyuA	100.0	2022 / 2022	NODE_39_length_42230_cov_32.484787	8971..10992	Siderophore receptor	LORD01000044	0.038	Chromosome
gad	99.71	1026 / 1401	NODE_126_length_1030_cov_64.635659	1..1026	Glutamate decarboxylase	AP009378	0.07	Chromosome
hlyF	100.0	1110 / 1110	NODE_66_length_8969_cov_34.217824	5696..6805	Hemolysin F	NC_004998	0.975	Plasmid
hra	100.0	690 / 741	NODE_135_length_852_cov_22.073103	163..852	Heat-resistant agglutinin	CP040456	0.223	Chromosome
hra	97.68	690 / 741	NODE_62_length_14557_cov_32.046015	13868..14557	Heat-resistant agglutinin	CP040456	0.036	Chromosome
ibeA	100.0	1371 / 1371	NODE_20_length_91100_cov_35.404560	31732..33102	Invasin of brain endothelial cells	QLNJ01000052	0.025	Plasmid (BLAST)
iroN	100.0	2178 / 2178	NODE_38_length_42497_cov_44.691810	27049..29226	Enterobactin siderophore receptor protein	AF449498	0.376	Plasmid (BLAST)
irp2	100.0	6108 / 6108	NODE_39_length_42230_cov_32.484787	24180..30287	High molecular weight protein 2 non-ribosomal peptide synthetase	NZ_NBKA01000086	0.038	Chromosome
iss	100.0	294 / 294	NODE_60_length_15387_cov_31.967693	3309..3602	Increased serum survival	CP004009	0.376	Chromosome
iss	100.0	309 / 309	NODE_38_length_42497_cov_44.691810	16262..16570	Increased serum survival	DQ381420	0.039	Plasmid (BLAST)
iucC	100.0	1743 / 1743	NODE_58_length_15772_cov_49.316779	9878..11620	Aerobactin synthetase	CBTO010000002	0.771	Plasmid
iutA	100.0	2202 / 2202	NODE_58_length_15772_cov_49.316779	12976..15177	Ferric aerobactin receptor	LN831046	0.771	Plasmid
kpsE	99.83	1149 / 1149	NODE_65_length_9669_cov_30.711696	7038..8186	Capsule polysaccharide export inner-membrane protein	CP011134	0.05	Chromosome
kpsMII_K5	100.0	777 / 777	NODE_22_length_86752_cov_35.113339	770..1546	Polysialic acid transport protein; Group 2 capsule	JONC01000109	0.041	Chromosome
mchF	100.0	2097 / 2097	NODE_38_length_42497_cov_44.691810	34407..36503	ABC transporter protein MchF	CP002089	0.376	Plasmid (BLAST)
ompT	99.85	654 / 654	NODE_19_length_92418_cov_30.199889	79714..80367	Outer membrane protease (protein protease 7)	AMVJ01000029	0.007	Chromosome
ompT	100.0	954 / 954	NODE_19_length_92418_cov_30.199889	74056..75009	Outer membrane protease (protein protease 7)	JNQU01000001	0.007	Chromosome
ompT	99.9	954 / 954	NODE_66_length_8969_cov_34.217824	7238..8191	Outer membrane protease (protein protease 7)	LT985319	0.975	Plasmid
papA_F14	100.0	570 / 570	NODE_52_length_22639_cov_29.728456	9639..10208	Major pilin subunit F14	CP001671	0.035	Chromosome
papC	100.0	2511 / 2511	NODE_52_length_22639_cov_29.728456	10924..13434	Outer membrane usher P fimbriae	DQ010312	0.035	Chromosome
sitA	100.0	915 / 915	NODE_58_length_15772_cov_49.316779	425..1339	Iron transport protein	CYBK01000044	0.771	Plasmid
terC	99.3	714 / 714	NODE_4_length_255202_cov_33.938061	236848..237561	Tellurium ion resistance protein	CP000468	0.018	Chromosome
terC	97.41	964 / 966	NODE_21_length_88148_cov_34.482090	69259..70222	Tellurium ion resistance protein	MG591698	0.024	Chromosome
traT	100.0	732 / 732	NODE_37_length_42691_cov_48.712715	27629..28360	Outer membrane protein complement resistance	CXZR01000026	0.841	Plasmid
usp	94.73	1043 / 1041	NODE_2_length_274086_cov_34.499228	165936..166976	Uropathogenic specific protein	AB056437	0.029	Chromosome
yfcV	99.81	532 / 567	NODE_3_length_257874_cov_32.231405	257146..257677	Fimbrial protein	AP018784	0.018	Chromosome
E. coli Isolate 101_76
Virulence associated gene	Identity [%]	Query / Template length	Contig	Position in contig	Protein function	Accession number	ppp score	Prediction
K88ab	99.53	849 / 849	NODE_112_length_11197_cov_24.434508	5095..5943	K88/F4 protein subunit	CP002730	0.914	Plasmid
astA	100.0	93 / 117	NODE_433_length_381_cov_46.157480	1..93	EAST-1 heat-stable toxin	AB042002	contig too small
astA	100.0	117 / 117	NODE_160_length_4307_cov_24.073445	35..151	EAST-1 heat-stable toxin	AB042002	0.372	Chromosome
astA	100.0	117 / 117	NODE_158_length_4385_cov_12.697041	35..151	EAST-1 heat-stable toxin	AB042005	0.889	Plasmid
capU	100.0	1089 / 1089	NODE_97_length_14326_cov_18.810620	11032..12120	Hexosyltransferase homolog	CP002729	0.064	Chromosome
gad	99.93	1401 / 1401	NODE_63_length_26160_cov_17.543349	315..1715	Glutamate decarboxylase	CP002967	0.017	Chromosome
iha	100.0	2091 / 2091	NODE_78_length_18440_cov_16.508655	1387..3477	Adherence protein	AE005174	0.093	Chromosome
stb	100.0	216 / 216	NODE_335_length_627_cov_2.656000	335..550	Heat-stabile enterotoxin II	AY028790	contig too small
terC	100.0	1041 / 1041	NODE_78_length_18440_cov_16.508655	6070..7110	Tellurium ion resistance protein	CP006262	0.093	Chromosome
terC	99.3	714 / 714	NODE_21_length_76645_cov_19.913824	64714..65427	Tellurium ion resistance protein	CP007491	0.023	Chromosome
terC	99.37	959 / 966	NODE_37_length_42608_cov_20.021798	28063..29021	Tellurium ion resistance protein	MG591698	0.037	Chromosome
traT	100.0	423 / 423	NODE_180_length_3020_cov_10.314552	490..912	Outer membrane protein complement resistance	AKKX01000148	0.019	Chromosome
E. coli Isolate 566_1
Virulence associated gene	Identity [%]	Query / Template length	Contig	Position in contig	Protein function	Accession number	ppp score	Prediction
stx2	100.0	1236 / 1236	NODE_69_length_26315_cov_29.004239	1377..2612	O139 S1191, variant e	M21534	0.043	Chromosome
chuA	100.0	1983 / 1983	NODE_10_length_93064_cov_30.459042	83647..85629	Outer membrane hemin receptor	UFZA01000001	0.035	Chromosome
fedA	99.22	516 / 513	NODE_132_length_10091_cov_36.637502	8987..9502	Fimbrial protein F107 subunit A	M61713	0.753	Plasmid
fedF	99.67	903 / 903	NODE_132_length_10091_cov_36.637502	4092..4994	Fimbrial adhesin AC precursor	AY970782	0.753	Plasmid
gad	98.22	1401 / 1401	NODE_71_length_25700_cov_27.929144	72..1472	Glutamate decarboxylase	CU928163	0.01	Chromosome
hra	94.74	741 / 741	NODE_33_length_51739_cov_34.397369	50521..51261	Heat-resistant agglutinin	CP040456	0.041	Chromosome
iha	100.0	2091 / 2091	NODE_136_length_9513_cov_25.199126	1368..3458	Adherence protein	AE005174	0.089	Chromosome
iss	99.32	294 / 294	NODE_100_length_16231_cov_24.478887	4540..4833	Increased serum survival	CP001846	0.011	Chromosome
ompT	100.0	954 / 954	NODE_198_length_3095_cov_16.013140	80..1033	Outer membrane protease (protein protease 7)	CP001846	0.011	Chromosome
sta1	100.0	219 / 219	NODE_82_length_21867_cov_49.022769	20600..20818	Heat-stabile enterotoxin ST-Ia	AJ555214	0.579	Plasmid (BLAST)
stb	100.0	216 / 216	NODE_212_length_2456_cov_48.265779	318..533	Heat-stabile enterotoxin II	CP000913	0.482	Plasmid (BLAST)
stx2A	100.0	960 / 960	NODE_69_length_26315_cov_29.004239	1377..2336	Shiga toxin 2, subunit A, variant e	FM998849	0.043	Chromosome
stx2B	100.0	264 / 264	NODE_69_length_26315_cov_29.004239	2349..2612	Shiga toxin 2, subunit B, variant e	AB252836	0.043	Chromosome
terC	98.32	714 / 714	NODE_24_length_59450_cov_31.188224	16242..16955	Tellurium ion resistance protein	CP000468	0.019	Chromosome
terC	100.0	1041 / 1041	NODE_136_length_9513_cov_25.199126	6051..7091	Tellurium ion resistance protein	CP006262	0.089	Chromosome
terC	97.91	959 / 966	NODE_83_length_20983_cov_31.659187	6546..7504	Tellurium ion resistance protein	MG591698	0.076	Chromosome
traT	100.0	423 / 423	NODE_185_length_4329_cov_24.774631	1770..2192	Outer membrane protein complement resistance	AKKX01000148	0.026	Chromosome
traT	100.0	129 / 129	NODE_77_length_22657_cov_31.500932	16115..16243	Outer membrane protein complement resistance	AMTE01000156	0.101	Chromosome
traT	100.0	732 / 732	NODE_72_length_25599_cov_79.461095	10198..10929	Outer membrane protein complement resistance	NZ_PDAO01000077	0.866	Plasmid
E. coli Isolate 1450
Virulence associated gene	Identity [%]	Query / Template length	Contig	Position in contig	Protein function	Accession number	ppp score	Prediction
K88ab	99.65	849 / 849	NODE_96_length_11197_cov_50.045709	5255..6103	K88/F4 protein subunit	CP002730	0.604	Plasmid (BLAST)
astA	100.0	117 / 117	NODE_273_length_938_cov_116.601726	788..904	EAST-1 heat-stable toxin	AB042002	contig too small
astA	100.0	75 / 117	NODE_502_length_363_cov_116.427966	1..75	EAST-1 heat-stable toxin	AB042002	contig too small
astA	100.0	117 / 117	NODE_101_length_10118_cov_36.620458	4013..4129	EAST-1 heat-stable toxin	AB042005	0.679	Plasmid (BLAST)
capU	100.0	1089 / 1089	NODE_156_length_4218_cov_19.705207	923..2011	Hexosyltransferase homolog	CP002729	0.51	Chromosome
cba	100.0	1536 / 1536	NODE_108_length_8982_cov_35.272614	6909..8444	Colicin B	FJ664724	0.895	Plasmid
cia	100.0	147 / 147	NODE_63_length_29463_cov_46.571175	4778..4924	Colicin Ia	QMGM01000002	0.765	Plasmid
cma	99.51	820 / 816	NODE_223_length_1730_cov_21.676856	731..1550	Colicin M	FJ664737	0.567	Plasmid (BLAST)
gad	100.0	1133 / 1401	NODE_254_length_1133_cov_74.810139	1..1133	Glutamate decarboxylase	AP010953	0	Chromosome
iha	100.0	2091 / 2091	NODE_79_length_19186_cov_34.376935	14964..17054	Adherence protein	AE005174	0.073	Chromosome
ltcA	100.0	777 / 777	NODE_101_length_10118_cov_36.620458	8060..8836	Heat-labile enterotoxin A subunit	EU113243	0.679	Plasmid (BLAST)
stb	100.0	216 / 216	NODE_101_length_10118_cov_36.620458	3265..3480	Heat-stabile enterotoxin II	AY028790	0.679	Plasmid (BLAST)
terC	100.0	1041 / 1041	NODE_79_length_19186_cov_34.376935	11331..12371	Tellurium ion resistance protein	CP006262	0.073	Chromosome
terC	99.3	714 / 714	NODE_16_length_76742_cov_38.443046	64810..65523	Tellurium ion resistance protein	CP007491	0.025	Chromosome
terC	99.37	959 / 966	NODE_15_length_81988_cov_36.042890	29144..30102	Tellurium ion resistance protein	MG591698	0.029	Chromosome
traT	100.0	738 / 738	NODE_57_length_35369_cov_42.050026	21797..22534	Outer membrane protein complement resistance	AGTD01000004	0.72	Plasmid
traT	100.0	423 / 423	NODE_160_length_4038_cov_18.180516	3127..3549	Outer membrane protein complement resistance	AKKX01000148	0.035	Chromosome
traT	100.0	129 / 129	NODE_113_length_8531_cov_36.676821	6231..6359	Outer membrane protein complement resistance	AMTE01000156	0.049	Chromosome
E. coli Isolate 2945_3
Virulence associated gene	Identity [%]	Query / Template length	Contig	Position in contig	Protein function	Accession number	ppp score	Prediction
astA	100.0	117 / 117	NODE_212_length_1315_cov_114.814815	788..904	EAST-1 heat-stable toxin	AB042002	0.166	Plasmid (BLAST)
cia	100.0	1881 / 1881	NODE_110_length_9489_cov_32.154668	761..2641	Colicin Ia	UDBB01000022	0.688	Plasmid (BLAST)
fanA	99.65	282 / 282	NODE_102_length_10690_cov_20.989586	3874..4155	Involved in biogenesis of K99/F5 fimbriae	X05797	0.47	Plasmid (BLAST)
fyuA	100.0	2022 / 2022	NODE_36_length_43992_cov_27.087519	37966..39987	Siderophore receptor	AHAX01000032	0.046	Chromosome
gad	99.83	1151 / 1401	NODE_220_length_1151_cov_58.124023	1..1151	Glutamate decarboxylase	AP010953	0	Chromosome
irp2	100.0	6108 / 6108	NODE_36_length_43992_cov_27.087519	18671..24778	High molecular weight protein 2 non-ribosomal peptide synthetase	NZ_NOBR01000026	0.046	Chromosome
iss	100.0	294 / 294	NODE_158_length_3289_cov_24.561037	1180..1473	Increased serum survival	CP004009	0.01	Chromosome
lpfA	100.0	573 / 573	NODE_62_length_28334_cov_22.017584	27705..28277	Long polar fimbriae	AY646923	0.032	Chromosome
mcbA	100.0	210 / 210	NODE_90_length_13044_cov_28.408299	8567..8776	Bacteriocin microcin B17	FM877811	0.828	Plasmid
ompT	100.0	954 / 954	NODE_115_length_7775_cov_19.298902	6731..7684	Outer membrane protease (protein protease 7)	CU928161	0.451	Chromosome
sepA	100.0	4092 / 4092	NODE_131_length_5046_cov_56.236024	280..4371	Shigella extracellular protein A	AY604009	0.851	Plasmid
terC	100.0	714 / 714	NODE_15_length_75683_cov_22.735296	10141..10854	Tellurium ion resistance protein	CP007491	0.019	Chromosome
terC	100.0	966 / 966	NODE_22_length_58787_cov_22.552370	45635..46600	Tellurium ion resistance protein	MG591698	0.034	Chromosome
traT	100.0	157 / 177	NODE_99_length_11071_cov_34.046875	10913..11069	Outer membrane protein complement resistance	AIGY01000005	0.83	Plasmid
traT	99.36	157 / 177	NODE_98_length_11214_cov_43.119600	11056..11212	Outer membrane protein complement resistance	AIGY01000005	0.837	Plasmid
traT	99.32	146 / 177	NODE_195_length_1792_cov_77.845646	1..146	Outer membrane protein complement resistance	AIGY01000005	0.822	Plasmid
traT	100.0	303 / 303	NODE_195_length_1792_cov_77.845646	380..682	Outer membrane protein complement resistance	UEKA01000045	0.83	Plasmid
E. coli Isolate 3651
Virulence associated gene	Identity [%]	Query / Template length	Contig	Position in contig	Protein function	Accession number	ppp score	Prediction
cib	100.0	1881 / 1881	NODE_54_length_34195_cov_31.265410	17056..18936	Colicin Ib	KP198616	0.859	Plasmid
fedA	99.22	515 / 516	NODE_118_length_8285_cov_57.396788	1735..2249	Fimbrial protein F107 subunit A	AM293592	0.894	Plasmid
fedF	99.67	903 / 903	NODE_118_length_8285_cov_57.396788	6241..7143	Fimbrial adhesin AC precursor	AY970782	0.894	Plasmid
gad	98.84	859 / 1401	NODE_230_length_930_cov_23.064757	1..859	Glutamate decarboxylase	CP000038	0.848	Plasmid
gad	98.95	859 / 1401	NODE_229_length_930_cov_29.038605	1..859	Glutamate decarboxylase	U00096	0.447	Chromosome
iss	100.0	294 / 294	NODE_110_length_9958_cov_33.515716	6396..6689	Increased serum survival	CP001665	0.023	Chromosome
ompT	100.0	954 / 954	NODE_50_length_37142_cov_33.991517	32892..33845	Outer membrane protease (protein protease 7)	AMVC01000243	0.023	Chromosome
sta1	100.0	219 / 219	NODE_93_length_15495_cov_55.008915	11193..11411	Heat-stabile enterotoxin ST-Ia	AJ555214	0.213	Plasmid (BLAST)
stb	100.0	216 / 216	NODE_166_length_3017_cov_52.800346	278..493	Heat-stabile enterotoxin II	CP000913	0.34	Plasmid (BLAST)
terC	100.0	714 / 714	NODE_17_length_85629_cov_37.569004	66534..67247	Tellurium ion resistance protein	CP007491	0.017	Chromosome
terC	99.79	966 / 966	NODE_19_length_74948_cov_38.587963	60184..61149	Tellurium ion resistance protein	MG591698	0.032	Chromosome
traT	99.44	178 / 177	NODE_41_length_43800_cov_61.824789	26504..26681	Outer membrane protein complement resistance	AIGY01000005	0.852	Plasmid
traT	100.0	303 / 303	NODE_41_length_43800_cov_61.824789	26915..27217	Outer membrane protein complement resistance	UEKA01000045	0.852	Plasmid
E. coli Isolate 3730
Virulence associated gene	Identity [%]	Query / Template length	Contig	Position in contig	Protein function	Accession number	ppp score	Prediction
cma	100.0	816 / 816	NODE_55_length_29664_cov_39.661205	11022..11837	Colicin M	FJ664752	0.845	Plasmid
cvaC	100.0	312 / 312	NODE_55_length_29664_cov_39.661205	13925..14236	Microcin C	AF062845	0.845	Plasmid
gad	99.14	1401 / 1401	NODE_45_length_36296_cov_24.650087	24260..25660	Glutamate decarboxylase	AP009240	0.007	Chromosome
hlyF	100.0	1110 / 1110	NODE_171_length_3123_cov_21.748665	2004..3113	Hemolysin F	NC_004998	0.943	Plasmid
iroN	100.0	2178 / 2178	NODE_55_length_29664_cov_39.661205	16056..18233	Enterobactin siderophore receptor protein	AF449498	0.845	Plasmid
iss	98.98	294 / 294	NODE_193_length_2244_cov_22.295701	362..655	Increased serum survival	CP001509	0.05	Chromosome
iss	100.0	309 / 309	NODE_55_length_29664_cov_39.661205	28709..29017	Increased serum survival	DQ381420	0.845	Plasmid
lpfA	100.0	573 / 573	NODE_3_length_143562_cov_29.785150	112506..113078	Long polar fimbriae	KC207123	0.042	Chromosome
ompT	100.0	954 / 954	NODE_125_length_7786_cov_20.946599	86..1039	Outer membrane protease (protein protease 7)	JHDP01000010	0.206	Chromosome
ompT	99.9	954 / 954	NODE_171_length_3123_cov_21.748665	618..1571	Outer membrane protease (protein protease 7)	LT985319	0.943	Plasmid
sitA	100.0	915 / 915	NODE_140_length_6762_cov_37.951922	427..1341	Iron transport protein	ADTK01000286	0.422	Chromosome
terC	100.0	714 / 714	NODE_24_length_54289_cov_29.048096	42359..43072	Tellurium ion resistance protein	CP007491	0.011	Chromosome
terC	99.37	959 / 966	NODE_71_length_23888_cov_28.857119	10390..11348	Tellurium ion resistance protein	MG591698	0.055	Chromosome
traT	100.0	735 / 735	NODE_72_length_23248_cov_43.947364	21097..21831	Outer membrane protein complement resistance	HG977148	0.724	Plasmid
E. coli Isolate 4245
Virulence associated gene	Identity [%]	Query / Template length	Contig	Position in contig	Protein function	Accession number	ppp score	Prediction
K88ab	99.88	849 / 849	NODE_118_length_13020_cov_20.976964	5249..6097	K88/F4 protein subunit	CP002730	0.714	Plasmid
cea	100.0	1566 / 1566	NODE_153_length_6899_cov_325.172032	3526..5091	Colicin E1	CYEM01000021	0.911	Plasmid
cib	100.0	1881 / 1881	NODE_159_length_6358_cov_14.720751	88..1968	Colicin Ib	HQ114281	0.799	Plasmid
gad	99.86	1401 / 1401	NODE_60_length_27655_cov_17.314117	554..1954	Glutamate decarboxylase	FN649414	0.014	Chromosome
sepA	100.0	4092 / 4092	NODE_172_length_4792_cov_20.868266	549..4640	Shigella extracellular protein A	AY604009	0.646	Plasmid (BLAST)
sta1	100.0	219 / 219	NODE_205_length_2464_cov_13.644844	2078..2296	Heat-stabile enterotoxin ST-Ia	AJ555214	0.522	Plasmid (BLAST)
stb	100.0	216 / 216	NODE_154_length_6672_cov_22.701299	3073..3288	Heat-stabile enterotoxin II	CP000913	0.21	Plasmid (BLAST)
terC	100.0	714 / 714	NODE_119_length_13002_cov_19.517437	11070..11783	Tellurium ion resistance protein	CP007491	0.008	Chromosome
terC	99.17	959 / 966	NODE_31_length_42128_cov_19.269660	12407..13365	Tellurium ion resistance protein	MG591698	0.029	Chromosome
traT	100.0	714 / 714	NODE_88_length_19396_cov_21.342467	5098..5811	Outer membrane protein complement resistance	LC317979	0.902	Plasmid
E. coli Isolate 4347_1
Virulence associated gene	Identity [%]	Query / Template length	Contig	Position in contig	Protein function	Accession number	ppp score	Prediction
cba	99.93	1536 / 1536	NODE_78_length_15285_cov_59.749109	659..2194	Colicin B	FJ664724	0.889	Plasmid
cea	100.0	1569 / 1569	NODE_107_length_6908_cov_842.089220	1646..3214	Colicin E1	LAUC01000234	0.936	Plasmid
cma	99.75	787 / 816	NODE_169_length_1650_cov_37.134603	119..905	Colicin M	FJ664737	0	Plasmid (BLAST)
fasA	100.0	585 / 585	NODE_91_length_10956_cov_18.511594	2983..3567	Fimbriae 987P/F6 subunit	M35257	0.023	Chromosome
gad	100.0	1079 / 1401	NODE_190_length_1079_cov_70.585084	1..1079	Glutamate decarboxylase	AP009240	0.018	Chromosome
iss	98.98	294 / 294	NODE_66_length_19619_cov_35.155243	17739..18032	Increased serum survival	CP001509	0.021	Chromosome
lpfA	100.0	533 / 573	NODE_10_length_113704_cov_33.962686	112944..113476	Long polar fimbriae	AP010953	0.038	Chromosome
ompT	100.0	954 / 954	NODE_74_length_16504_cov_25.480613	12040..12993	Outer membrane protease (protein protease 7)	HE962388	0.056	Chromosome
terC	100.0	714 / 714	NODE_21_length_69803_cov_30.691486	24052..24765	Tellurium ion resistance protein	CP007491	0.034	Chromosome
terC	99.9	966 / 966	NODE_20_length_71047_cov_33.058319	51713..52678	Tellurium ion resistance protein	MG591698	0.036	Chromosome
E. coli Isolate 40541_2
Virulence associated gene	Identity [%]	Query / Template length	Contig	Position in contig	Protein function	Accession number	ppp score	Prediction
K88ab	99.65	849 / 849	NODE_96_length_11324_cov_61.928284	5382..6230	K88/F4 protein subunit	CP002730	0.56	Plasmid (BLAST)
astA	100.0	75 / 117	NODE_305_length_363_cov_138.355932	1..75	EAST-1 heat-stable toxin	AB042002	contig too small
astA	100.0	117 / 117	NODE_206_length_938_cov_123.747226	788..904	EAST-1 heat-stable toxin	AB042002	0.131	Chromosome
astA	100.0	117 / 117	NODE_49_length_31092_cov_43.812659	26964..27080	EAST-1 heat-stable toxin	AB042005	0.587	Plasmid (BLAST)
capU	100.0	1089 / 1089	NODE_128_length_4209_cov_14.401519	915..2003	Hexosyltransferase homolog	CP002729	0.567	Chromosome
cib	100.0	1881 / 1881	NODE_59_length_26641_cov_34.289960	4512..6392	Colicin Ib	HQ114281	0.708	Plasmid
gad	99.93	1401 / 1401	NODE_9_length_127903_cov_33.247535	94806..96206	Glutamate decarboxylase	U00096	0.039	Chromosome
iha	100.0	2091 / 2091	NODE_61_length_24407_cov_33.338262	14964..17054	Adherence protein	AE005174	0.103	Chromosome
ltcA	100.0	777 / 777	NODE_49_length_31092_cov_43.812659	22257..23033	Heat-labile enterotoxin A subunit	EU113243	0.587	Plasmid (BLAST)
stb	100.0	216 / 216	NODE_49_length_31092_cov_43.812659	27613..27828	Heat-stabile enterotoxin II	AY028790	0.587	Plasmid (BLAST)
terC	100.0	1041 / 1041	NODE_61_length_24407_cov_33.338262	11331..12371	Tellurium ion resistance protein	CP006262	0.103	Chromosome
terC	99.3	714 / 714	NODE_2_length_183712_cov_35.605676	171819..172532	Tellurium ion resistance protein	CP007491	0.02	Chromosome
terC	99.37	959 / 966	NODE_5_length_154124_cov_35.013604	28084..29042	Tellurium ion resistance protein	MG591698	0.036	Chromosome
traT	100.0	423 / 423	NODE_157_length_2163_cov_24.652750	1252..1674	Outer membrane protein complement resistance	AKKX01000148	0.005	Chromosome
traT	100.0	129 / 129	NODE_105_length_7209_cov_27.720842	6957..7085	Outer membrane protein complement resistance	AMTE01000156	0.078	Chromosome
E. coli Isolate 3835_4
Virulence associated gene	Identity [%]	Query / Template length	Contig	Position in contig	Protein function	Accession number	ppp score	Prediction
cea	100.0	1566 / 1566	NODE_77_length_7015_cov_309.024535	3419..4984	Colicin E1	CYEM01000021	0.943	Plasmid
cvaC	98.4	312 / 312	NODE_67_length_11237_cov_24.670117	295..606	Microcin C	NC_011964	0.466	Plasmid (BLAST)
gad	99.86	1401 / 1401	NODE_29_length_55627_cov_24.272414	39632..41032	Glutamate decarboxylase	CP002967	0.011	Chromosome
hra	99.12	792 / 792	NODE_19_length_89199_cov_27.726401	7034..7825	Heat-resistant agglutinin	CP043942	0.026	Chromosome
iha	100.0	2091 / 2091	NODE_36_length_42265_cov_46.821966	7446..9536	Adherence protein	AE005174	0.104	Chromosome
iss	98.98	294 / 294	NODE_4_length_264165_cov_24.619256	10480..10773	Increased serum survival	CP001665	0.017	Chromosome
iss	98.98	294 / 294	NODE_4_length_264165_cov_24.619256	10480..10773	Increased serum survival	CP001846	0.017	Chromosome
katP	98.51	2211 / 2211	NODE_103_length_3415_cov_19.793491	760..2967	Plasmid-encoded catalase peroxidase	AB011549	0.992	Plasmid
mchF	99.86	2097 / 2097	NODE_67_length_11237_cov_24.670117	776..2872	ABC transporter protein MchF	AY536378	0.466	Plasmid (BLAST)
terC	100.0	1041 / 1041	NODE_36_length_42265_cov_46.821966	12131..13171	Tellurium ion resistance protein	CP006262	0.104	Chromosome
terC	100.0	714 / 714	NODE_16_length_105443_cov_26.252687	21265..21978	Tellurium ion resistance protein	CP007491	0.028	Chromosome
terC	99.9	966 / 966	NODE_26_length_64810_cov_26.268293	13946..14911	Tellurium ion resistance protein	MG591698	0.032	Chromosome
traT	100.0	118 / 177	NODE_99_length_3736_cov_37.597950	3619..3736	Outer membrane protein complement resistance	AIGY01000005	0.866	Plasmid
traT	99.44	178 / 177	NODE_231_length_632_cov_65.245545	446..623	Outer membrane protein complement resistance	AIGY01000005	contig too small
traT	100.0	423 / 423	NODE_36_length_42265_cov_46.821966	41517..41939	Outer membrane protein complement resistance	AKKX01000148	0.104	Chromosome
traT	100.0	129 / 129	NODE_36_length_42265_cov_46.821966	31585..31713	Outer membrane protein complement resistance	AMTE01000156	0.104	Chromosome
traT	98.31	118 / 117	NODE_69_length_8977_cov_21.441017	118..235	Outer membrane protein complement resistance	AQEY01000048	0.614	Plasmid (BLAST)
traT	99.45	732 / 732	NODE_86_length_4951_cov_29.583126	3439..4170	Outer membrane protein complement resistance	UCWM01000086	0.919	Plasmid
E. coli Isolate 3835_3
Virulence associated gene	Identity [%]	Query / Template length	Contig	Position in contig	Protein function	Accession number	ppp score	Prediction
cea	100.0	1566 / 1566	NODE_91_length_7015_cov_330.035859	3814..5379	Colicin E1	CYEM01000021	0.963	Plasmid
cvaC	98.4	312 / 312	NODE_82_length_8923_cov_21.140291	8339..8650	Microcin C	NC_011964	0.28	Plasmid (BLAST)
gad	100.0	1133 / 1401	NODE_199_length_1133_cov_47.455268	1..1133	Glutamate decarboxylase	CP002967	0.035	Chromosome
hra	99.12	792 / 792	NODE_18_length_89199_cov_23.495700	81375..82166	Heat-resistant agglutinin	CP043942	0.035	Chromosome
iha	100.0	2091 / 2091	NODE_40_length_42265_cov_36.581684	7446..9536	Adherence protein	AE005174	0.104	Chromosome
iss	98.98	294 / 294	NODE_57_length_21569_cov_18.569863	7646..7939	Increased serum survival	CP001665	0.015	Chromosome
katP	98.51	2211 / 2211	NODE_117_length_3460_cov_20.604560	804..3011	Plasmid-encoded catalase peroxida	AB011549	0.991	Plasmid
mchF	99.86	2097 / 2097	NODE_82_length_8923_cov_21.140291	6073..8169	ABC transporter protein MchF	AY536378	0.28	Plasmid (BLAST)
terC	100.0	1041 / 1041	NODE_40_length_42265_cov_36.581684	12131..13171	Tellurium ion resistance protein	CP006262	0.104	Chromosome
terC	100.0	714 / 714	NODE_11_length_128816_cov_22.170465	21212..21925	Tellurium ion resistance protein	CP007491	0.024	Chromosome
terC	99.9	966 / 966	NODE_22_length_86592_cov_22.105083	35728..36693	Tellurium ion resistance protein	MG591698	0.029	Chromosome
traT	99.44	178 / 177	NODE_264_length_632_cov_59.952475	446..623	Outer membrane protein complement	AIGY01000005	contig too small
traT	100.0	118 / 177	NODE_115_length_3736_cov_28.954558	1..118	Outer membrane protein complement	AIGY01000005	0.653	Plasmid (BLAST)
traT	100.0	423 / 423	NODE_40_length_42265_cov_36.581684	41517..41939	Outer membrane protein complement	AKKX01000148	0.104	Chromosome
traT	100.0	129 / 129	NODE_40_length_42265_cov_36.581684	31585..31713	Outer membrane protein complement	AMTE01000156	0.104	Chromosome
traT	98.31	118 / 117	NODE_81_length_8977_cov_22.167345	118..235	Outer membrane protein complement	AQEY01000048	0.614	Plasmid (BLAST)
traT	99.45	732 / 732	NODE_100_length_4951_cov_28.522595	782..1513	Outer membrane protein complement	UCWM01000086	0.228	Chromosome
E. coli Isolate 3835_2
Virulence associated gene	Identity [%]	Query / Template length	Contig	Position in contig	Protein function	Accession number	ppp score	Prediction
astA	100.0	97 / 117	NODE_119_length_7539_cov_17.685645	1072..1168	EAST-1 heat-stable toxin	HM099897	0.275	Chromosome
cif	99.88	848 / 849	NODE_261_length_1182_cov_16.561137	336..1182	Type III secreted effector	AY128535	0.937	Plasmid
eae	99.93	2820 / 2820	NODE_103_length_10654_cov_21.164719	532..3351	Intimin	ECU59503	0.043	Chromosome
efa1	99.98	8865 / 9672	NODE_108_length_9752_cov_20.892883	888..9752	EHEC factor for adherence	AJ277443	0.235	Chromosome
ehxA	100.0	2997 / 2997	NODE_116_length_7863_cov_16.187177	1165..4161	Enterohaemolysin	HM138194	0.919	Plasmid
espA	100.0	579 / 579	NODE_103_length_10654_cov_21.164719	6042..6620	Type III secretions system	FM201463	0.043	Chromosome
espB	100.0	945 / 945	NODE_103_length_10654_cov_21.164719	7796..8740	Secreted protein B	AF054421	0.043	Chromosome
espF	99.84	624 / 624	NODE_103_length_10654_cov_21.164719	9912..10535	Type III secretion system	AF116900	0.043	Chromosome
espJ	100.0	654 / 654	NODE_35_length_52960_cov_27.313781	1609..2262	Prophage-encoded type III sec	AB303060	0.018	Chromosome
espP	99.97	3903 / 3903	NODE_143_length_5114_cov_28.607780	607..4509	Extracellular serine protease	GQ259888	0.983	Plasmid
fyuA	100.0	2022 / 2022	NODE_29_length_57194_cov_26.417527	36170..38191	Siderophore receptor	CYEF01000	0.032	Chromosome
gad	100.0	1151 / 1401	NODE_263_length_1151_cov_59.599609	1..1151	Glutamate decarboxylase	AP010953	0	Chromosome
iha	100.0	1292 / 2091	NODE_78_length_20908_cov_27.954766	19617..20908	Adherence protein	AE005174	0.065	Chromosome
iha	100.0	1292 / 2091	NODE_62_length_30920_cov_30.136979	29629..30920	Adherence protein	AP010953	0.018	Chromosome
irp2	100.0	6108 / 6108	NODE_29_length_57194_cov_26.417527	16896..23003	High molecular weight protein	QFRY01000	0.032	Chromosome
iss	100.0	294 / 294	NODE_237_length_1395_cov_63.977129	300..593	Increased serum survival	CP001665	0.567	Chromosome
katP	99.95	2211 / 2211	NODE_82_length_19706_cov_29.749272	17240..19450	Plasmid-encoded catalase pero	AB011549	0.826	Plasmid
lpfA	100.0	573 / 573	NODE_5_length_110426_cov_31.750786	30249..30821	Long polar fimbriae	AP010953	0.029	Chromosome
nleA	99.85	1326 / 1326	NODE_235_length_1412_cov_18.231128	15..1339	Non-LEE encoded effector A	AE005174	0.601	Chromosome
nleA	100.0	1323 / 1323	NODE_75_length_23537_cov_27.123152	20786..22108	Non-LEE encoded effector A	AM422003	0.005	Chromosome
nleB	100.0	990 / 990	NODE_105_length_10027_cov_21.207879	5561..6550	Non-LEE encoded effector B	AF453441	0.375	Chromosome
ompT	100.0	954 / 954	NODE_96_length_12723_cov_27.599555	8655..9608	Outer membrane protease (prot	AMVC01000	0.028	Chromosome
terC	100.0	1041 / 1041	NODE_78_length_20908_cov_27.954766	15982..17022	Tellurium ion resistance prot	CP006262	0.065	Chromosome
terC	100.0	714 / 714	NODE_13_length_97027_cov_28.430877	72181..72894	Tellurium ion resistance prot	CP007491	0.022	Chromosome
terC	98.86	966 / 966	NODE_6_length_108324_cov_30.896134	95006..95971	Tellurium ion resistance prot	MG591698	0.038	Chromosome
tir	99.88	1617 / 1617	NODE_210_length_1974_cov_23.974553	94..1710	Translocated intimin receptor	AB426060	0.226	Chromosome
traT	99.87	777 / 777	NODE_50_length_35690_cov_30.169024	13639..14415	Outer membrane protein comple	AAJW02000	0.668	Plasmid (BLAST)
traT	100.0	423 / 423	NODE_158_length_4126_cov_14.006752	3378..3800	Outer membrane protein comple	AKKX01000	0.065	Chromosome
traT	100.0	129 / 129	NODE_187_length_2641_cov_17.809865	2391..2519	Outer membrane protein comple	AMTE01000	0.673	Plasmid (BLAST)
E. coli Isolate 103_78
Virulence associated gene	Identity [%]	Query / Template length	Contig	Position in contig	Protein function	Accession number	ppp score	Prediction
cia	99.95	1881 / 1881	NODE_73_length_24956_cov_16.521608	6254..8134	Colicin Ia	UGEO01000002	0.756	Plasmid
gad	99.86	1401 / 1401	NODE_8_length_106898_cov_14.220537	18582..19982	Glutamate decarboxylase	U00096	0.018	Chromosome
hra	99.49	792 / 792	NODE_35_length_44964_cov_15.310056	34362..35153	Heat-resistant agglutinin	CP043942	0.063	Chromosome
hra	100.0	747 / 747	NODE_206_length_1378_cov_13.072742	520..1266	Heat-resistant agglutinin	LM995856	0.531	Chromosome
iha	99.86	2091 / 2091	NODE_4_length_124110_cov_15.204480	13855..15945	Adherence protein	AE014075	0.071	Chromosome
iroN	99.31	2178 / 2178	NODE_104_length_12405_cov_19.044551	10128..12305	Enterobactin siderophore receptor protein	AF449498	0.165	Plasmid (BLAST)
ompT	100.0	954 / 954	NODE_44_length_38732_cov_12.805621	22377..23330	Outer membrane protease (protein protease 7)	UGDA01000003	0.018	Chromosome
papC	99.4	2511 / 2511	NODE_175_length_3069_cov_42.630184	411..2921	Outer membrane usher P fimbriae	ADTK01000315	0.845	Plasmid
terC	100.0	714 / 714	NODE_13_length_82790_cov_14.979979	64792..65505	Tellurium ion resistance protein	CP007491	0.019	Chromosome
terC	99.9	966 / 966	NODE_20_length_65936_cov_13.878451	13779..14744	Tellurium ion resistance protein	MG591698	0.026	Chromosome
traT	100.0	777 / 777	NODE_68_length_28060_cov_19.010239	5636..6412	Outer membrane protein complement resistance	UGCL01000002	0.784	Plasmid
E. coli Isolate 448_1
Virulence associated gene	Identity [%]	Query / Template length	Contig	Position in contig	Protein function	Accession number	ppp score	Prediction
K88ab	99.65	849 / 849	NODE_115_length_11197_cov_24.097109	5095..5943	K88/F4 protein subunit	CP002730	0.56	Plasmid (BLAST)
astA	100.0	117 / 117	NODE_301_length_938_cov_55.942047	35..151	EAST-1 heat-stable toxin	AB042002	0.575	Plasmid (BLAST)
astA	100.0	117 / 117	NODE_126_length_10118_cov_18.848564	5990..6106	EAST-1 heat-stable toxin	AB042005	0.328	Chromosome
astA	100.0	75 / 117	NODE_387_length_363_cov_64.025424	289..363	EAST-1 heat-stable toxin	AB042005	contig too small
capU	100.0	1089 / 1089	NODE_98_length_14329_cov_19.627588	11034..12122	Hexosyltransferase homolog	CP002729	0.064	Chromosome
cba	100.0	1536 / 1536	NODE_151_length_7472_cov_14.913002	550..2085	Colicin B	FJ664724	0.692	Plasmid (BLAST)
cia	100.0	147 / 147	NODE_59_length_27980_cov_23.412092	4071..4217	Colicin Ia	QMGM01000002	0.756	Plasmid
cma	99.51	820 / 816	NODE_244_length_1730_cov_9.940736	181..1000	Colicin M	FJ664737	0.001	Plasmid (BLAST)
gad	100.0	1133 / 1401	NODE_277_length_1133_cov_46.037773	1..1133	Glutamate decarboxylase	AP010953	0	Chromosome
iha	100.0	2091 / 2091	NODE_78_length_18409_cov_21.149163	1356..3446	Adherence protein	AE005174	0.104	Chromosome
ltcA	100.0	777 / 777	NODE_126_length_10118_cov_18.848564	1283..2059	Heat-labile enterotoxin A subunit	EU113243	0.328	Plasmid (BLAST)
stb	100.0	216 / 216	NODE_126_length_10118_cov_18.848564	6639..6854	Heat-stabile enterotoxin II	AY028790	0.328	Plasmid (BLAST)
terC	100.0	1041 / 1041	NODE_78_length_18409_cov_21.149163	6039..7079	Tellurium ion resistance protein	CP006262	0.104	Chromosome
terC	99.3	714 / 714	NODE_15_length_85477_cov_21.017118	20010..20723	Tellurium ion resistance protein	CP007491	0.025	Chromosome
terC	99.37	959 / 966	NODE_17_length_82306_cov_20.086531	29464..30422	Tellurium ion resistance protein	MG591698	0.027	Chromosome
traT	100.0	738 / 738	NODE_42_length_37784_cov_19.650583	21797..22534	Outer membrane protein complement resistance	AGTD01000004	0.746	Plasmid
traT	100.0	423 / 423	NODE_226_length_2183_cov_17.070525	1272..1694	Outer membrane protein complement resistance	AKKX01000148	0.004	Chromosome
traT	100.0	129 / 129	NODE_138_length_8954_cov_20.941316	6528..6656	Outer membrane protein complement resistance	AMTE01000156	0.049	Chromosome
E. coli Isolate 19_3
Virulence associated gene	Identity [%]	Query / Template length	Contig	Position in contig	Protein function	Accession number	ppp score	Prediction
cba	100.0	1536 / 1536	NODE_38_length_44672_cov_40.416500	42574..44109	Colicin B	FJ664724	0.815	Plasmid
cia	94.47	253 / 264	NODE_136_length_3295_cov_32.371212	2768..3020	Colicin Ia	UGDH01000002	0.992	Plasmid
cma	100.0	816 / 816	NODE_155_length_1734_cov_24.408836	677..1492	Colicin M	FJ664724	0.653	Plasmid (BLAST)
cvaC	100.0	312 / 312	NODE_61_length_22051_cov_36.843003	2671..2982	Microcin C	X57525	0.4	Plasmid (BLAST)
etsC	100.0	1371 / 1371	NODE_79_length_12250_cov_36.692238	6681..8051	Putative type I secretion outer membrane protein	DQ381420	0.938	Plasmid
etsC	100.0	942 / 942	NODE_79_length_12250_cov_36.692238	4943..5884	Putative type I secretion outer membrane protein	KU664810	0.674	Plasmid (BLAST)
gad	100.0	1133 / 1401	NODE_171_length_1133_cov_68.960239	1..1133	Glutamate decarboxylase	AP010953	0	Chromosome
hlyF	100.0	870 / 870	NODE_156_length_1708_cov_16.602783	404..1273	Hemolysin F	NC_011964	0.882	Plasmid
iroN	100.0	2178 / 2178	NODE_61_length_22051_cov_36.843003	10429..12606	Enterobactin siderophore receptor protein	AF449498	0.4	Plasmid (BLAST)
iss	99.68	309 / 309	NODE_159_length_1563_cov_22.948468	219..527	Increased serum survival	DQ381420	0.938	Plasmid
iucC	100.0	1743 / 1743	NODE_65_length_20014_cov_43.536431	14120..15862	Aerobactin synthetase	CBTO010000002	0.492	Plasmid (BLAST)
iutA	100.0	2202 / 2202	NODE_65_length_20014_cov_43.536431	17218..19419	Ferric aerobactin receptor	NC_011964	0.492	Plasmid (BLAST)
mchF	99.95	2097 / 2097	NODE_61_length_22051_cov_36.843003	3152..5248	ABC transporter protein MchF	X57524	0.4	Plasmid (BLAST)
ompT	99.9	954 / 954	NODE_143_length_2385_cov_27.004872	1158..2111	Outer membrane protease (protein protease 7)	LT985319	0.56	Plasmid (BLAST)
sitA	100.0	915 / 915	NODE_65_length_20014_cov_43.536431	426..1340	Iron transport protein	ADTP01000122	0.492	Plasmid (BLAST)
terC	99.3	714 / 714	NODE_14_length_102476_cov_30.828274	83530..84243	Tellurium ion resistance protein	CP007491	0.022	Chromosome
terC	99.9	966 / 966	NODE_24_length_66159_cov_30.047492	51884..52849	Tellurium ion resistance protein	MG591698	0.027	Chromosome
traT	100.0	777 / 777	NODE_38_length_44672_cov_40.416500	176..952	Outer membrane protein complement resistance	UGBD01000001	0.815	Plasmid
tsh	99.95	4134 / 4134	NODE_111_length_6517_cov_46.945227	1031..5164	Temperature-sensitive hemagglutinin	AF218073	0.545	Plasmid (BLAST)
