# Supplementary material for: The Pheno- and Genotypic Characterization of Porcine Escherichia coli Isolates
Source: Microorganisms. 2021 Aug 6;9(8):1676. doi: 10.3390/microorganisms9081676 (PMC8400056; doi:10.3390/microorganisms9081676)
Supplement: Supplementary file 1 [file microorganisms-09-01676-s001.zip › Supplementary Material_final/Table S6_overview_ plasmid presence_AMR genes.xlsx]

## Sheet: Tabelle4
E. coli Isolate		Antibiotic Resistance Genes
		aac(3)-IId		aac(3)-IV		aadA1		aadA2		aadA5		aph(3')-Ia		aph(3'')-Ib		aph(4)-Ia		aph(6)-Id		blaCTX-M-1		blaTEM-1B		blaTEM-1C		blaTEM-1D		blaTEM-52B		catA1		cmlA1		dfrA1		drfA12		drfA17		mcr-1.1		mdf(A)		mef(B)		mph(A)		mph(B)
4347_1				aac(3)-IV		aadA1								aph(3'')-Ib		aph(4)-Ia		aph(6)-Id				blaTEM-1B								catA1												mdf(A)
				0.341		0.845								0.045		0.341		0.045				0.341								0.497												0.04
				Plasmid		Plasmid								Chromosome		Plasmid		Chromosome				Plasmid								Plasmid												Chromosome
29_13		aac(3)-IId												aph(3'')-Ib				aph(6)-Id																				dfrA17				mdf(A)
		0.131												0.171				0.171																				0.866				0.071
		Plasmid												Plasmid				Plasmid																				Plasmid				Chromosome
46_30																																										mdf(A)
																																										0.046
																																										Chromosome
37_21																																										mdf(A)
																																										0.036
																																										Chromosome
35_19						aadA1								aph(3'')-Ib				aph(6)-Id										blaTEM-52B						dfrA1								mdf(A)
						contig								0.745				0.745										0.353						0.691								0.054
						too small								Plasmid				Plasmid										Plasmid						Plasmid								Chromosome
82_57																																										mdf(A)
																																										0.005
																																										Chromosome
70_45						aadA1								aph(3'')-Ib				aph(6)-Id				blaTEM-1B								catA1				dfrA1								mdf(A)
						0.719								0.678				0.678				0.867								0.719				0.678								0.038
						Plasmid								Plasmid				Plasmid				Plasmid								Plasmid				Plasmid								Chromosome
76_51														aph(3'')-Ib				aph(6)-Id																								mdf(A)
														0.32				0.32																								0.059
														Plasmid				Plasmid																								Chromosome
73_48						aadA1		aadA2																								cmlA1				dfrA12						mdf(A)
						0.816		0.816																								0.816				0.816						0.033
						Plasmid		Plasmid																								Plasmid				Plasmid						Chromosome
566_1																																										mdf(A)
																																										0.029
																																										Chromosome
101_76														aph(3'')-Ib				aph(6)-Id						blaTEM-1C										dfrA1								mdf(A)
														0.385				0.385						0.643										0.385								0.034
														Plasmid				Plasmid						Plasmid										Plasmid								Chromosome
3835_4								aadA2						aph(3'')-Ib				aph(6)-Id								blaTEM-1D						cmlA1				dfrA12				mcr-1.1		mdf(A)
								0.736						0.92				0.92								0.92						0.736				0.736				0.702		0.03
								Plasmid						Plasmid				Plasmid								Plasmid						Plasmid				Plasmid				Plasmid		Chromosome
40541_2														aph(3'')-Ib				aph(6)-Id				blaTEM-1B												dfrA14								mdf(A)
														0.481				0.481				0.89												0.481								0.035
														Plasmid				Plasmid				Plasmid												Plasmid								Chromosome
3835_3								aadA2						aph(3'')-Ib				aph(6)-Id								blaTEM-1D						cmlA1				dfrA12				mcr-1.1		mdf(A)
								0.337						0.877				0.877								0.877						0.337				0.337				0.702		0.012
								Plasmid						Plasmid				Plasmid								Plasmid						Plasmid				Plasmid				Plasmid		Chromosome
4245						aadA1
						0.097
						Plasmid
3835_2						aadA1		aadA2														blaTEM-1B										cmlA1				dfrA12				mcr-1.1		mdf(A)		mef(B)
						0.578		0.578														0.968										0.578				0.578				0.687		0.014		0.159
						Plasmid		Plasmid														Plasmid										Plasmid				Plasmid				Plasmid		Chromosome		Plasmid
19_3										aadA5		aph(3')-Ia		aph(3'')-Ib				aph(6)-Id												catA1								dfrA17				mdf(A)
										0.776		0.008		0.147				0.147												0.612								0.776				0.012
										Plasmid		Plasmid		Plasmid				Plasmid												Plasmid								Plasmid				Chromosome
103_78						aadA1														blaCTX-M-1																						mdf(A)				mph(A)
						0.583														0.776																						0.006				0.776
						Plasmid														Plasmid																						Chromosome				Plasmid
448_1																				blaCTX-M-1		blaTEM-1B																				mdf(A)				mph(A)
																				0.044		0.768																				0.006				0.044
																				Plasmid		Plasmid																				Chromosome				Plasmid
2945_3																																										mdf(A)
																																										0.036
																																										Chromosome
3651										aadA5										blaCTX-M-1																		dfrA17				mdf(A)
										0.859										0.722																		0.859				0.026
										Plasmid										Plasmid																		Plasmid				Chromosome
3730						aadA1								aph(3'')-Ib				aph(6)-Id				blaTEM-1B												dfrA1								mdf(A)						mph(B)
						0.235								0.235				0.235				0.991												0.235								0.027						0.982
						Plasmid								Plasmid				Plasmid				Plasmid												Plasmid								Chromosome						Plasmid
98_73																																										mdf(A)
																																										0.05
																																										Chromosome
94_69						aadA1																																				mdf(A)
						0.805																																				0.026
						Plasmid																																				Chromosome
99_74						aadA1																		blaTEM-1C										dfrA1								mdf(A)
						0.796																		0.907										0.796								0.034
						Plasmid																		Plasmid										Plasmid								Chromosome
51_15														aph(3'')-Ib				aph(6)-Id				blaTEM-1B																				mdf(A)
														0.07				0.07				0.026																				0.044
														Chromosome				Chromosome				Plasmid																				Chromosome
66_41						aadA1														blaCTX-M-1		blaTEM-1B												dfrA1								mdf(A)				mph(A)
						0.424														0.778		0.573												0.424								0.038				0.778
						Chromosome														Plasmid		Plasmid												Chromosome								Chromosome				Plasmid
67_42																						blaTEM-1B																				mdf(A)
																						0.739																				0.019
																						Plasmid																				Chromosome
68_43																						blaTEM-1B																				mdf(A)
																						0.763																				0.076
																						Plasmid																				Chromosome
69_44														aph(3'')-Ib				aph(6)-Id																								mdf(A)
														0.237				0.237																								0.055
														Chromosome				Chromosome																								Chromosome
28_12		aac(3)-IId										aph(3')-Ia		aph(3'')-Ib				aph(6)-Id				blaTEM-1B																dfrA17				mdf(A)
		0.071										0.012		0.225				0.225				0.994																0.612				0.022
		Plasmid										Plasmid		Plasmid				Plasmid				Plasmid																Plasmid				Chromosome
24_8												aph(3')-Ia								blaCTX-M-1				blaTEM-1C																		mdf(A)				mph(A)
												0.69								0.526				0.875																		0.055				0.526
												Plasmid								Plasmid				Plasmid																		Chromosome				Plasmid
23_7										aadA5				aph(3'')-Ib				aph(6)-Id				blaTEM-1B																dfrA17				mdf(A)				mph(A)
										0.948				0.151				0.151				0.868																0.948				0.043				0.948
										Plasmid				Plasmid				Plasmid				Plasmid																Plasmid				Chromosome				Plasmid
18_2				aac(3)-IV		aadA1								aph(3'')-Ib		aph(4)-Ia		aph(6)-Id				blaTEM-1B																				mdf(A)
				0.666		0.353								0.666		0.666		0.666				0.666																				0.058
				Plasmid		Chromosome								Plasmid		Plasmid		Plasmid				Plasmid																				Chromosome
1450																				blaCTX-M-1		blaTEM-1B																				mdf(A)				mph(A)
																				0.445		0.533																				0.018				0.445
																				Plasmid		Plasmid																				Chromosome				Plasmid
		potential plasmid localization as predicted by mlplasmid
		potential plasmid localization as predicted by BLAST
		tet(A)*: BLAST finds 20 E. coli plasmids with 100% identity, but only over 54% of contig length
[truncated: 9 more columns]
